# Supplementary material for: Candidate genes for cooperation and aggression in the social wasp Polistes dominula
Source: J Comp Physiol A Neuroethol Sens Neural Behav Physiol. 2018 Feb 27;204(5):449–63. doi: 10.1007/s00359-018-1252-6 (PMC5907630; doi:10.1007/s00359-018-1252-6)
Supplement: Supplementary file 2 — Supplementary material 2 (XLSX 593 KB) [file 359_2018_1252_MOESM2_ESM.xlsx]

## Sheet: Table S1
number	ID	Eval beeEST	top hit EST	Eval nr	top hit nr	Eval bee protein	top hit bee protein	Eval Drosophila protein	top hit Droso protein	SYMBOL	Fbgn
467	cn6513	1e-09	BB170007B10C01	6e-14	ref|XP_313425.2| ENSANGP00000020207 [Anopheles gambiae str. PEST]	1e-13	GB12741-PA	1e-14	FBpp0079406	Aldh	FBgn0012036
169	cn25862	0.069	Contig1843	1e-07	ref|XP_972018.1| PREDICTED: similar to proteasome (prosome, macropain) activator	2e-09	GB17067-PA	1.6	FBpp0070330	Actn	FBgn0000667
169	cn25862	0.069	Contig1843	1e-07	ref|XP_972018.1| PREDICTED: similar to proteasome (prosome, macropain) activator	2e-09	GB17067-PA	1.6	FBpp0070330	Actn	FBgn0000667
124	cn21852	2.4	BB170018A10F06	1e-07	ref|XP_623198.1| PREDICTED: similar to ENSANGP00000002872 [Apis mellifera]	7e-10	GB14108-PA	2e-06	FBpp0072694	alphaCop	FBgn0025725
19	cn11778	9e-18	BB170026B10H07	1e-11	ref|XP_392453.2| PREDICTED: similar to CG9882-PA [Apis mellifera]	6e-14	GB18482-PA	3e-11	FBpp0113056	Art7	FBgn0034817
71	cn16678	0.017	BB170025B10E10	3e-14	ref|XP_392535.2| PREDICTED: similar to ENSANGP00000004989 [Apis mellifera]	1e-16	GB13683-PA	3e-10	FBpp0080583	Arr1	FBgn0000120
190	cn27458	0.18	BB170032B20B09	6e-11	ref|XP_396359.2| PREDICTED: similar to arrestin [Apis mellifera]	3e-13	GB16006-PA	2e-09	FBpp0080583	Arr1	FBgn0000120
352	cn44721	0.54	BB170006A10F11	8e-08	ref|XP_623280.1| PREDICTED: similar to ENSANGP00000019861 [Apis mellifera]	4e-10	GB14853-PA	8e-08	FBpp0084037	atl	FBgn0039213
96	cn18798	3.3	BB170023B10G09	2e-05	ref|XP_792811.1| PREDICTED: similar to AGP7, partial [Strongylocentrotus purpuratus]	3e-09	GB18366-PA	2e-06	FBpp0085891	Atg7	FBgn0034366
338	cn43184	0.25	BB170008B20B03	4e-14	gb|ABD36315.1| beadex/dLMO protein [Bombyx mori]	3e-14	GB12429-PA	1e-15	FBpp0074371	Bx	FBgn0000242
187	cn27335	0.15	BB170017B10F12	5e-22	ref|XP_624270.1| PREDICTED: similar to ENSANGP00000013716 [Apis mellifera]	2e-24	GB30507-PA	3e-11	FBpp0075281	brm	FBgn0000212
187	cn27335	0.15	BB170017B10F12	5e-22	ref|XP_624270.1| PREDICTED: similar to ENSANGP00000013716 [Apis mellifera]	2e-24	GB30507-PA	3e-11	FBpp0075281	brm	FBgn0000212
366	cn4689	5e-13	BB170025A20B05	2e-09	ref|XP_393109.1| PREDICTED: similar to ENSANGP00000018996 [Apis mellifera]	9e-12	GB14231-PA	0.32	FBpp0085442	Bap170	FBgn0042085
430	cn53201	1e-20	Contig2562	8e-14	ref|XP_394928.2| PREDICTED: similar to calpain B [Apis mellifera]	4e-16	GB15925-PA	7e-12	FBpp0111782	CalpA	FBgn0012051
249	cn32427	2e-09	BB170021B20B07	2e-12	ref|XP_392463.2| PREDICTED: similar to Choline O-acetyltransferase (CHOACTase)	1e-14	GB15117-PA	6e-05	FBpp0088397	Cha	FBgn0000303
307	cn40319	2e-15	BB170029A10E12	2e-09	ref|XP_392097.2| PREDICTED: similar to GA13109-PA [Apis mellifera]	7e-12	GB30064-PA	9e-09	FBpp0078642	Cg25C	FBgn0000299
112	cn20918	2e-12	BB170023B10C08	5e-16	ref|XP_391931.1| PREDICTED: similar to cytochrome P450 CYP6K1 [Apis mellifera]	2e-18	GB15409-PA	1e-12	FBpp0087100	Cyp6g1	FBgn0025454
112	cn20918	2e-12	BB170023B10C08	5e-16	ref|XP_391931.1| PREDICTED: similar to cytochrome P450 CYP6K1 [Apis mellifera]	2e-18	GB15409-PA	1e-12	FBpp0087100	Cyp6g1	FBgn0025454
427	cn52886	0.25	Contig453	7e-12	ref|XP_396089.2| PREDICTED: similar to Restin (Cytoplasmic linker protein-170 alpha-2)	3e-14	GB14183-PA	1e-08	FBpp0288704	CLIP-190	FBgn0020503
176	cn26738	0.05	Contig1412	1e-11	ref|XP_396968.2| PREDICTED: similar to vacuolar protein sorting protein 18, partial	5e-14	GB10262-PA	3e-05	FBpp0070259	dor	FBgn0000482
153	cn24417	7e-10	Contig888	2e-08	ref|XP_395629.2| PREDICTED: similar to delta-9 desaturase 1, partial [Apis	1e-10	GB11969-PA	7e-09	FBpp0082099	desat1	FBgn0086687
414	cn5087	Requested by GenBank ID		4e-40	CG14307-PB, isoform B (LOC409022), mRNA	3e-32	GB11969-PA	7e-28	FBpp0082099	desat1	FBgn0086687
478	cn7337	2e-21	BB170015A10B12	2e-16	gb|AAN31393.1| fatty acyl-CoA desaturase [Musca domestica]	6e-17	GB11969-PA	1e-17	FBpp0082099	desat1	FBgn0086687
448	cn55852	0.095	Contig12	6e-06	ref|XP_968789.1| PREDICTED: similar to splicing factor, arginine/serine-rich 7	4e-10	GB10909-PA	0.0009	FBpp0078996	xl6	FBgn0028554
132	cn22812	0.007	BB170003A20G05	2e-06	ref|XP_393456.2| PREDICTED: similar to ENSANGP00000011794 [Apis mellifera]	8e-09	GB14166-PA	2.1	FBpp0081214	CG10286	FBgn0037439
285	cn36983	6e-06	BB160005B10C02	1e-10	ref|XP_391918.2| PREDICTED: similar to GA10276-PA [Apis mellifera]	5e-13	GB13758-PA	3e-08	FBpp0083841	CG10365	FBgn0039109
444	cn5522	0.12	BB170026B10D11	2e-24	ref|XP_393818.2| PREDICTED: similar to CG11034-PA [Apis mellifera]	8e-27	GB14496-PA	1e-17	FBpp0078771	CG11034	FBgn0031741
444	cn5522	0.12	BB170026B10D11	2e-24	ref|XP_393818.2| PREDICTED: similar to CG11034-PA [Apis mellifera]	8e-27	GB14496-PA	1e-17	FBpp0078771	CG11034	FBgn0031741
128	cn22253	0.18	Contig998	2e-08	ref|XP_394574.2| PREDICTED: similar to CG11594-PA, isoform A [Apis mellifera]	1e-10	GB11286-PA	0.0001	FBpp0073139	CG11594	FBgn0035484
323	cn41741	0.35	Contig3105	7e-05	ref|XP_624468.1| PREDICTED: similar to CG11652-PA, isoform A [Apis mellifera]	3e-07	GB14799-PA	2	FBpp0075862	CG11652	FBgn0036194
335	cn42712	4e-14	BB170010A20G12	2e-08	gb|AAH49033.1| Ras-related GTP binding B [Danio rerio]	1e-10	GB17040-PA	4e-08	FBpp0081491	CG11968	FBgn0037647
209	cn28755	0.063	Contig991	6e-22	ref|XP_623720.1| PREDICTED: similar to schwannomin interacting protein 1 [Apis	3e-24	GB14608-PA	0.41	FBpp0082382	CG12207	FBgn0038220
329	cn42073	1.3	Contig2311	2e-06	ref|XP_623678.1| PREDICTED: similar to ENSANGP00000018228 [Apis mellifera]	7e-09	GB16776-PA	0.001	FBpp0078713	CG14021	FBgn0031702
141	cn23467	4e-20	Contig2956	2e-14	ref|XP_316509.2| ENSANGP00000024683 [Anopheles gambiae str. PEST]	7e-18	GB18028-PA	3e-16	FBpp0074586	CG14235	FBgn0031066
89	cn18121	1e-06	BB170004B10C11	8e-08	ref|XP_394723.2| PREDICTED: similar to ENSANGP00000015773 [Apis mellifera]	4e-10	GB16537-PB	4.5	FBpp0289580	CG14741	FBgn0037989
154	cn2442	0.23	BB170016A10B04	2e-11	ref|XP_393853.1| PREDICTED: similar to ENSANGP00000017051 [Apis mellifera]	8e-14	GB18201-PA	7e-12	FBpp0087943	CG14762	FBgn0033250
168	cn25677	0.18	Contig2373	1e-08	ref|XP_393853.1| PREDICTED: similar to ENSANGP00000017051 [Apis mellifera]	6e-11	GB18201-PA	1e-07	FBpp0087943	CG14762	FBgn0033250
210	cn28766	6e-05	Contig764	9e-26	ref|XP_393853.1| PREDICTED: similar to ENSANGP00000017051 [Apis mellifera]	4e-28	GB18201-PA	8e-24	FBpp0087943	CG14762	FBgn0033250
345	cn44107	5e-13	BB160013A10A03	0.0003	ref|XP_685504.1| PREDICTED: similar to Leucine rich repeat neuronal protein 2	9e-10	GB10366-PA	0.0001	FBpp0087943	CG14762	FBgn0033250
388	cn48664	0.014	BB170004B10G10	1e-13	ref|XP_393853.1| PREDICTED: similar to ENSANGP00000017051 [Apis mellifera]	6e-16	GB18201-PA	1e-08	FBpp0087943	CG14762	FBgn0033250
224	cn29777	0.8	Contig2338	8e-19	ref|XP_397319.2| PREDICTED: similar to long form of PTS1-receptor [Apis mellifera]	4e-21	GB19731-PA	1e-10	FBpp0070352	CG14815	FBgn0023516
378	cn47824	0.91	BB170005B20A04	3e-10	ref|XP_397319.2| PREDICTED: similar to long form of PTS1-receptor [Apis mellifera]	1e-12	GB19731-PA	2e-06	FBpp0070352	CG14815	FBgn0023516
67	cn16182	0.59	Contig1782	2e-24	ref|XP_396759.1| PREDICTED: similar to GA13639-PA [Apis mellifera]	1e-26	GB12952-PA	3e-08	FBpp0071356	CG15312	FBgn0030174
368	cn47097	7e-12	BB170030A10F09	7e-07	ref|XP_392936.2| PREDICTED: similar to Spir-2 protein [Apis mellifera]	3e-09	GB14715-PA	3.5	FBpp0080067	CG16974	FBgn0032479
298	cn39028	2.3	BB170008B20C08	2e-10	ref|XP_391882.2| PREDICTED: similar to GA14617-PA [Apis mellifera]	8e-13	GB10010-PA	8e-08	FBpp0073628	HDAC4	FBgn0041210
298	cn39028	2.3	BB170008B20C08	2e-10	ref|XP_391882.2| PREDICTED: similar to GA14617-PA [Apis mellifera]	8e-13	GB10010-PA	8e-08	FBpp0073628	HDAC4	FBgn0041210
268	cn34896	0.0002	BB170030B20C09	3e-05	ref|XP_975464.1| PREDICTED: similar to CG6953-PA, isoform A [Tribolium castaneum]	1e-07	GB11054-PA	8e-05	FBpp0087006	CG17739	FBgn0033710
375	cn47551	0.22	BB160011B10A07	2e-10	ref|XP_396709.2| PREDICTED: similar to ENSANGP00000012608 [Apis mellifera]	1e-12	GB13241-PA	0.0009	FBpp0080465	CG17928	FBgn0032603
377	cn47715	0.13	Contig2559	9e-05	ref|XP_625106.1| PREDICTED: similar to GA15266-PA [Apis mellifera]	4e-07	GB15331-PA	0.016	FBpp0073243	CG2145	FBgn0030251
362	cn46458	0.22	Contig659	1e-07	dbj|BAE00010.1| Lipophorin receptor [Leucophaea maderae]	0.005	GB12775-PA	2e-08	FBpp0112392	LpR1	FBgn0066101
331	cn42374	0.33	Contig2839	4e-08	ref|XP_394520.2| PREDICTED: similar to Ift88 [Apis mellifera]	2e-10	GB14156-PA	2	FBpp0088454	CG31120	FBgn0051120
331	cn42374	0.33	Contig2839	4e-08	ref|XP_394520.2| PREDICTED: similar to Ift88 [Apis mellifera]	2e-10	GB14156-PA	2	FBpp0088454	CG31120	FBgn0051120
65	cn15957	0.13	Contig692	7e-13	ref|XP_395151.1| PREDICTED: similar to ENSANGP00000013459 [Apis mellifera]	3e-15	GB11347-PA	9e-09	FBpp0084110	CG31357	FBgn0051357
351	cn44648	1.2	BB170025B20C02	2e-08	ref|XP_394716.2| PREDICTED: similar to GA16275-PA [Apis mellifera]	1e-10	GB17104-PA	0.017	FBpp0083149	CG31475	FBgn0051475
219	cn2945	0.49	Contig947	4e-05	ref|XP_969186.1| PREDICTED: similar to beta-tubulin cofactor C [Tribolium castaneum]	5e-10	GB15119-PA	4e-05	FBpp0077174	CG31961	FBgn0051961
497	cn9761	1e-16	Contig1717	1e-13	ref|XP_394055.2| PREDICTED: similar to GA16640-PA [Apis mellifera]	5e-16	GB18723-PA	2e-09	FBpp0271895	CG32052	FBgn0044328
490	cn9223	7e-22	Contig1783	4e-15	ref|XP_623054.1| PREDICTED: similar to CG32066-PB, isoform B [Apis mellifera]	2e-17	GB14929-PA	3e-12	FBpp0076007	CG32066	FBgn0052066
113	cn2108	0.11	Contig1089	1e-12	ref|XP_969714.1| PREDICTED: similar to CG3214-PA [Tribolium castaneum]	0.089	GB17591-PA	3e-12	FBpp0271901	CG3214	FBgn0031436
360	cn46206	1e-22	Contig2736	2e-15	ref|XP_393441.2| PREDICTED: similar to ENSANGP00000014123 [Apis mellifera]	9e-18	GB14742-PA	0.0001	FBpp0076385	CG32354	FBgn0052354
66	cn16027	0.005	Contig2042	2e-16	ref|XP_394355.2| PREDICTED: similar to GA10166-PA [Apis mellifera]	8e-19	GB16027-PA	7e-14	FBpp0090943	CG33505	FBgn0053505
91	cn18240	0.19	Contig1071	5e-10	ref|XP_392165.2| PREDICTED: similar to GA16370-PA [Apis mellifera]	3e-12	GB17882-PA	6e-08	FBpp0288449	CG34126	FBgn0083962
296	cn38434	0.35	BB170011A10H08	4e-05	ref|XP_785778.1| PREDICTED: similar to Splicing factor 3B subunit 2 (Spliceosome	6e-13	GB12513-PA	2e-06	FBpp0077353	CG3605	FBgn0031493
126	cn22128	6e-14	Contig2830	6e-08	ref|XP_392522.2| PREDICTED: similar to ENSANGP00000016598 [Apis mellifera]	3e-10	GB10808-PA	0.001	FBpp0289407	CG3894	FBgn0035059
481	cn7648	3e-08	Contig997	5e-05	ref|XP_970629.1| PREDICTED: similar to CG9360-PA [Tribolium castaneum]	2e-06	GB15506-PA	2e-05	FBpp0110508	CG40486	FBgn0069972
101	cn19681	0.34	Contig114	2e-07	ref|XP_624627.1| PREDICTED: similar to ENSANGP00000010009, partial [Apis mellifera]	4.9	GB30199-PA	9e-09	FBpp0074859	Chmp1	FBgn0036805
140	cn23403	0.18	BB170010B20E05	1e-11	ref|XP_973481.1| PREDICTED: similar to CG31110-PA [Tribolium castaneum]	8e-13	GB12514-PA	4e-06	FBpp0288937	5PtaseI	FBgn0259178
495	cn962	Requested by GenBank ID & Polistes seq		4e-67	GB18869:(gnl|Amel|GB18869-RA)	6e-15	GB13999-PA	2	FBpp0081834	CG5214	FBgn0037891
407	cn50083	9e-17	BB160023A20H01	6e-12	ref|XP_393352.1| PREDICTED: similar to ENSANGP00000010223 [Apis mellifera]	3e-14	GB15086-PA	6e-13	FBpp0088838	SC35	FBgn0040286
193	cn2765	2e-22	Contig1762	6.3	gb|ABA24548.1| conserved hypothetical protein [Anabaena variabilis ATCC 29413]	2.8	GB30199-PA	0.53	FBpp0084572	CG5639	FBgn0039527
153	cn24417	7e-10	Contig888	2e-08	ref|XP_395629.2| PREDICTED: similar to delta-9 desaturase 1, partial [Apis	1e-10	GB11969-PA	7e-09	FBpp0082099	desat1	FBgn0086687
414	cn5087	Requested by GenBank ID		4e-40	CG14307-PB, isoform B (LOC409022), mRNA	3e-32	GB11969-PA	7e-28	FBpp0082099	desat1	FBgn0086687
478	cn7337	2e-21	BB170015A10B12	2e-16	gb|AAN31393.1| fatty acyl-CoA desaturase [Musca domestica]	6e-17	GB11969-PA	1e-17	FBpp0082099	desat1	FBgn0086687
148	cn24118	0.009	Contig1472	3e-15	ref|XP_395412.1| PREDICTED: similar to CG5976-PB, isoform B [Apis mellifera]	2e-17	GB13372-PA	2e-14	FBpp0077858	CG5976	FBgn0036999
416	cn51063	0.34	Contig520	2e-06	ref|XP_584700.2| PREDICTED: similar to CG6171-PA, partial [Bos taurus]	1e-08	GB15094-PA	0.048	FBpp0111839	CG6171	FBgn0026737
212	cn28829	0.002	Contig437	4e-11	ref|XP_396298.2| PREDICTED: similar to CG6284-PA [Apis mellifera]	2e-13	GB17426-PA	4e-07	FBpp0081719	Sirt6	FBgn0037802
53	cn15071	0.0004	Contig828	2e-09	gb|AAV88596.1| Sparc [Schistocerca gregaria]	1e-11	GB11432-PA	4e-09	FBpp0084464	BM-40-SPARC	FBgn0026562
54	cn15110	2e-15	BB160011A10A04	5e-10	ref|XP_392466.2| PREDICTED: similar to Sparc [Apis mellifera]	2e-12	GB11432-PA	0.31	FBpp0084464	BM-40-SPARC	FBgn0026562
404	cn5001	6e-43	Contig1111	4e-33	ref|XP_392466.2| PREDICTED: similar to Sparc [Apis mellifera]	2e-35	GB11432-PA	6e-19	FBpp0084464	BM-40-SPARC	FBgn0026562
422	cn52409	4e-15	BB160021A10H11	1e-09	ref|XP_624548.1| PREDICTED: similar to ENSANGP00000021654 [Apis mellifera]	5e-12	GB16186-PA	2e-07	FBpp0075012	CG6512	FBgn0036702
174	cn26543	4e-18	Contig332	1e-11	ref|XP_393056.1| PREDICTED: similar to ENSANGP00000017418 [Apis mellifera]	4e-14	GB12875-PA	2e-08	FBpp0081848	CG6666	FBgn0037873
282	cn36435	0.066	BB160011A20F11	3e-12	ref|XP_971610.1| PREDICTED: similar to CG6674-PA [Tribolium castaneum]	1e-16	GB13300-PA	2e-08	FBpp0076083	CG6674	FBgn0036063
412	cn50654	0.33	Contig159	8e-16	ref|XP_552480.1| ENSANGP00000028836 [Anopheles gambiae str. PEST]	3e-17	GB11054-PA	1e-16	FBpp0089122	fat-spondin	FBgn0026721
412	cn50654	0.33	Contig159	8e-16	ref|XP_552480.1| ENSANGP00000028836 [Anopheles gambiae str. PEST]	3e-17	GB11054-PA	1e-16	FBpp0089122	fat-spondin	FBgn0026721
72	cn16742	3e-15	BB170031A10A01	3e-10	ref|XP_393282.2| PREDICTED: similar to GA20347-PA [Apis mellifera]	1e-12	GB12217-PA	0.006	FBpp0099843	CG6995	FBgn0039229
123	cn21774	3e-17	Contig1481	1e-11	ref|XP_393300.2| PREDICTED: similar to ENSANGP00000004677 [Apis mellifera]	6e-14	GB10699-PA	8e-10	FBpp0071226	CG7033	FBgn0030086
284	cn36820	1e-05	BB160014B20F08	1e-10	ref|XP_624449.1| PREDICTED: similar to ENSANGP00000011103 [Apis mellifera]	5e-13	GB17110-PA	9e-09	FBpp0079147	CG7115	FBgn0027515
158	cn24613	3e-08	BB170006B20F06	2e-10	ref|XP_392454.2| PREDICTED: similar to alpha-2-macroglobulin [Apis mellifera]	1e-12	GB12605-PA	1.2	FBpp0079115	cdc14	FBgn0031952
390	cn49030	0.22	BB170026A20C03	7e-17	ref|XP_624868.1| PREDICTED: similar to ENSANGP00000017139 [Apis mellifera]	4e-19	GB17929-PA	2	FBpp0074302	CG7192	FBgn0030894
286	cn37183	0.35	BB170024A20E01	2e-10	gb|AAV67032.1| nucleotidase 4F8 [Ixodes scapularis]	1e-12	GB10409-PA	2e-11	FBpp0084849	CG7789	FBgn0039698
326	cn41910	0.34	BB160013B20B08	6e-14	ref|XP_623090.1| PREDICTED: similar to ENSANGP00000024201 [Apis mellifera]	3e-16	GB10561-PA	2e-15	FBpp0081401	Tcp-1eta	FBgn0037632
347	cn44263	1.2	BB170032B20G12	8e-08	ref|XP_396502.2| PREDICTED: similar to ENSANGP00000013225 [Apis mellifera]	4e-10	GB16442-PA	7e-06	FBpp0076548	CG8607	FBgn0035760
245	cn31833	2e-11	BB170007B10C10	2e-06	ref|XP_798524.1| PREDICTED: similar to sperm protein SSP411 [Strongylocentrotus	2e-08	GB15023-PA	1e-07	FBpp0086674	CG8613	FBgn0033924
465	cn6139	1.3	BB160003A20C08	7e-13	ref|XP_623465.1| PREDICTED: similar to ENSANGP00000004373 [Apis mellifera]	3e-15	GB16139-PA	4e-14	FBpp0087074	CG8841	FBgn0033713
50	cn14561	1e-22	BB160022B10C02	8e-16	ref|XP_395123.2| PREDICTED: similar to CG8929-PC, isoform C [Apis mellifera]	4e-18	GB16140-PA	0.029	FBpp0085595	CG8929	FBgn0034504
471	cn6666	6e-11	BB170027B20E05	1e-05	ref|XP_393921.2| PREDICTED: similar to CG9195-PA, isoform A [Apis mellifera]	5e-08	GB12116-PA	0.048	FBpp0073895	Scamp	FBgn0040285
429	cn5295	0.041	Contig342	4e-14	ref|XP_971446.1| PREDICTED: similar to DnaJ homolog subfamily A member 1 (Heat shock	4e-17	GB12215-PA	1e-09	FBpp0082223	Droj2	FBgn0038145
17	cn11524	Requested by Polistes read or contig		e-137	Contig46429	2e-20	GB19941-PA	8e-13	FBpp0083505	e	FBgn0000527
452	cn56746	6e-20	Contig1063	9e-15	emb|CAI26307.1| ss-alanyl conjugating enzyme [Periplaneta americana]	8e-16	GB19941-PA	2e-13	FBpp0083505	e	FBgn0000527
466	cn6312	4e-18	Contig1774	6e-12	gb|AAP93586.1| methionine sulfoxide reductase [Apis mellifera ligustica]	3e-14	GB10196-PA	5e-05	FBpp0089302	Eip71CD	FBgn0000565
372	cn47362	0.49	BB170032A20F09	8e-08	ref|XP_393201.2| PREDICTED: similar to GA12724-PA [Apis mellifera]	4e-10	GB16089-PA	6	FBpp0070424	egh	FBgn0001404
199	cn28107	0.41	Contig2213	1e-12	ref|XP_397255.2| PREDICTED: similar to ENSANGP00000015362 [Apis mellifera]	5e-15	GB30288-PA	1e-12	FBpp0084081	Esp	FBgn0013953
150	cn24153	5e-21	Contig2405	2e-14	ref|XP_393410.2| PREDICTED: similar to high-affinity Na+-dependent glutamate	7e-17	GB30125-PA	5e-09	FBpp0079402	Eaat1	FBgn0026439
258	cn33708	0.35	BB160012B20G05	5e-08	ref|XP_396790.1| PREDICTED: similar to ENSANGP00000016861 [Apis mellifera]	2e-10	GB19241-PA	0.0002	FBpp0077167	ft	FBgn0001075
90	cn18197	3e-42	Contig1499	9e-28	gb|ABF51491.1| vesicle amine transport protein [Bombyx mori]	3e-23	GB11023-PA	9e-06	FBpp0081767	Fdh	FBgn0011768
26	cn12200	0.084	BB170024B10C04	2e-07	ref|XP_624027.1| PREDICTED: similar to ENSANGP00000000661 [Apis mellifera]	1e-05	GB12112-PA	0.69	FBpp0070977	fz4	FBgn0027342
164	cn25007	0.061	BB160019B10B10	5e-27	ref|XP_392776.2| PREDICTED: similar to glutamate dehydrogenase, short peptide [Apis	2e-29	GB15079-PA	9e-20	FBpp0088988	Gdh	FBgn0001098
12	cn10953	3e-10	Contig2597	2e-05	ref|XP_392147.2| PREDICTED: similar to ENSANGP00000022995 [Apis mellifera]	1e-07	GB19860-PA	7e-06	FBpp0086694	Hsc70-5	FBgn0001220
49	cn14494	2e-18	Contig2801	4e-12	ref|XP_974045.1| PREDICTED: similar to CG7269-PA, isoform A [Tribolium castaneum]	2e-14	GB13214-PA	2e-13	FBpp0078756	Hel25E	FBgn0014189
10	cn10844	0.23	BB170024A10F03	3e-20	ref|XP_623542.1| PREDICTED: similar to MGC52653 protein [Apis mellifera]	1e-22	GB11572-PA	4e-20	FBpp0088368	Inos	FBgn0025885
10	cn10844	0.23	BB170024A10F03	3e-20	ref|XP_623542.1| PREDICTED: similar to MGC52653 protein [Apis mellifera]	1e-22	GB11572-PA	4e-20	FBpp0088368	Inos	FBgn0025885
236	cn31238	0.89	Contig1597	3e-10	ref|XP_623542.1| PREDICTED: similar to MGC52653 protein [Apis mellifera]	1e-12	GB11572-PA	1e-05	FBpp0088368	Inos	FBgn0025885
236	cn31238	0.89	Contig1597	3e-10	ref|XP_623542.1| PREDICTED: similar to MGC52653 protein [Apis mellifera]	1e-12	GB11572-PA	1e-05	FBpp0088368	Inos	FBgn0025885
87	cn17963	0.66	BB170008A10C12	4e-09	ref|XP_395989.1| PREDICTED: similar to intersex [Apis mellifera]	2e-11	GB19364-PA	0.0002	FBpp0087251	ix	FBgn0001276
211	cn28777	0.27	Contig2245	4e-13	ref|XP_975800.1| PREDICTED: similar to Transcription factor dFra (Fos-related	2.2	GB12713-PA	1e-08	FBpp0288515	kay	FBgn0001297
211	cn28777	0.27	Contig2245	4e-13	ref|XP_975800.1| PREDICTED: similar to Transcription factor dFra (Fos-related	2.2	GB12713-PA	1e-08	FBpp0288515	kay	FBgn0001297
48	cn14237	0.41	BB170013B20A10	3e-10	gb|AAP47155.1| vitellogenin [Solenopsis invicta]	5e-10	GB13999-PA	2	FBpp0086490	Khc-73	FBgn0019968
48	cn14237	0.41	BB170013B20A10	3e-10	gb|AAP47155.1| vitellogenin [Solenopsis invicta]	5e-10	GB13999-PA	2	FBpp0086490	Khc-73	FBgn0019968
2	cn10069	1e-22	BB160010B10E04	3e-16	ref|XP_972556.1| PREDICTED: similar to CG1487-PA [Tribolium castaneum]	4e-18	GB13683-PA	2e-14	FBpp0085236	krz	FBgn0040206
410	cn50521	8e-07	Contig653	1e-07	ref|XP_972556.1| PREDICTED: similar to CG1487-PA [Tribolium castaneum]	1e-09	GB13683-PA	2e-07	FBpp0085236	krz	FBgn0040206
80	cn17515	0.13	BB170018A20C09	1e-14	ref|XP_393114.2| PREDICTED: similar to ENSANGP00000012370 [Apis mellifera]	6e-17	GB13192-PA	2e-08	FBpp0111800	kuz	FBgn0259984
95	cn18699	0.18	Contig2679	1e-06	ref|XP_318629.2| ENSANGP00000021056 [Anopheles gambiae str. PEST]	7e-07	GB13928-PA	0.9	FBpp0080330	l(2)35Di	FBgn0001989
114	cn21213	3e-08	Contig253	0.005	ref|NP_788319.1| longitudinals lacking CG12052-PQ, isoform Q [Drosophila	7e-05	GB12094-PF	5e-05	FBpp0099680	lola	FBgn0005630
114	cn21213	3e-08	Contig253	0.005	ref|NP_788319.1| longitudinals lacking CG12052-PQ, isoform Q [Drosophila	7e-05	GB12094-PF	5e-05	FBpp0099680	lola	FBgn0005630
114	cn21213	3e-08	Contig253	0.005	ref|NP_788319.1| longitudinals lacking CG12052-PQ, isoform Q [Drosophila	7e-05	GB12094-PF	5e-05	FBpp0099680	lola	FBgn0005630
114	cn21213	3e-08	Contig253	0.005	ref|NP_788319.1| longitudinals lacking CG12052-PQ, isoform Q [Drosophila	7e-05	GB12094-PF	5e-05	FBpp0099680	lola	FBgn0005630
114	cn21213	3e-08	Contig253	0.005	ref|NP_788319.1| longitudinals lacking CG12052-PQ, isoform Q [Drosophila	7e-05	GB12094-PF	5e-05	FBpp0099680	lola	FBgn0005630
114	cn21213	3e-08	Contig253	0.005	ref|NP_788319.1| longitudinals lacking CG12052-PQ, isoform Q [Drosophila	7e-05	GB12094-PF	5e-05	FBpp0099680	lola	FBgn0005630
431	cn53220	0.65	BB170025A20B05	5e-13	gb|AAH46578.1| Kars-prov protein [Xenopus laevis]	2e-15	GB12887-PA	9e-12	FBpp0071302	Aats-lys	FBgn0027084
431	cn53220	0.65	BB170025A20B05	5e-13	gb|AAH46578.1| Kars-prov protein [Xenopus laevis]	2e-15	GB12887-PA	9e-12	FBpp0071302	Aats-lys	FBgn0027084
175	cn26641	0.49	BB170019B20H07	3e-07	ref|XP_623876.1| PREDICTED: similar to ENSANGP00000027643 [Apis mellifera]	1e-09	GB11804-PA	0.41	FBpp0077722	MED15	FBgn0027592
175	cn26641	0.49	BB170019B20H07	3e-07	ref|XP_623876.1| PREDICTED: similar to ENSANGP00000027643 [Apis mellifera]	1e-09	GB11804-PA	0.41	FBpp0077722	MED15	FBgn0027592
484	cn8054	0.33	Contig2518	8e-05	ref|XP_624292.1| PREDICTED: similar to ENSANGP00000013133 [Apis mellifera]	4e-07	GB12920-PA	0.022	FBpp0081756	Mcm5	FBgn0017577
103	cn20025	0.12	BB170006B10C06	2e-06	gb|AAL39990.1| SD09147p [Drosophila melanogaster]	1e-08	GB17670-PA	2e-08	FBpp0071462	mRpL54	FBgn0034579
5	cn10241	4e-12	Contig712	1e-05	ref|XP_973705.1| PREDICTED: similar to Myeloid leukemia factor	1e-07	GB16597-PA	0.006	FBpp0089346	Mlf	FBgn0034051
5	cn10241	4e-12	Contig712	1e-05	ref|XP_973705.1| PREDICTED: similar to Myeloid leukemia factor	1e-07	GB16597-PA	0.006	FBpp0089346	Mlf	FBgn0034051
387	cn48654	5e-14	Contig1066	6e-06	ref|XP_974826.1| PREDICTED: similar to Myotubularin-related protein 2 [Tribolium	3e-08	GB18011-PA	4e-05	FBpp0078854	mtm	FBgn0025742
27	cn12352	1e-31	Contig3041	1e-23	gb|AAV50051.1| Na/K ATPase alpha 1 isoform [Ovis aries]	5e-26	GB20055-PF	1e-25	FBpp0289428	Atpalpha	FBgn0002921
86	cn17832	5e-10	BB170007B20D03	2e-06	dbj|BAA32798.1| Na+/K+-ATPase alpha-subunit [Dugesia japonica]	5e-08	GB20055-PA	3e-08	FBpp0088982	Atpalpha	FBgn0002921
206	cn2860	0.012	Contig1028	1e-06	ref|XP_393860.2| PREDICTED: similar to neutral endopeptidase 24.11 [Apis mellifera]	6e-09	GB16619-PA	0.001	FBpp0078531	Nep2	FBgn0027570
374	cn47478	0.07	BB170014B10B11	3e-08	ref|XP_321659.2| ENSANGP00000011713 [Anopheles gambiae str. PEST]	3e-15	GB10481-PA	2e-05	FBpp0079547	NPC1	FBgn0024320
380	cn47951	3e-21	BB170002B10G08	7e-15	ref|XP_393267.2| PREDICTED: similar to ENSANGP00000027279 [Apis mellifera]	3e-17	GB18261-PA	9e-14	FBpp0271761	Nurf-38	FBgn0016687
447	cn55669	5e-05	Contig208	8e-11	ref|NP_608957.1| CG11142-PA, isoform A [Drosophila melanogaster]	9e-13	GB20072-PA	8e-13	FBpp0078794	obst-E	FBgn0031737
383	cn48414	0.85	BB170023B10F11	9e-26	ref|XP_393675.2| PREDICTED: similar to ENSANGP00000013023 [Apis mellifera]	4e-28	GB18775-PA	1e-20	FBpp0111457	Pde11	FBgn0085370
381	cn4822	0.83	BB160019B20E11	4e-42	ref|XP_396295.2| PREDICTED: similar to ENSANGP00000018744 [Apis mellifera]	2e-44	GB16196-PA	1e-38	FBpp0085880	Pepck	FBgn0003067
381	cn4822	0.83	BB160019B20E11	4e-42	ref|XP_396295.2| PREDICTED: similar to ENSANGP00000018744 [Apis mellifera]	2e-44	GB16196-PA	1e-38	FBpp0085880	Pepck	FBgn0003067
181	cn27154	0.071	Contig1022	6e-11	ref|XP_396620.2| PREDICTED: similar to ENSANGP00000011021, partial [Apis mellifera]	3e-13	GB15051-PA	2e-05	FBpp0113009	Psn	FBgn0019947
272	cn35424	0.14	BB170032B10C10	9e-12	ref|XP_970506.1| PREDICTED: similar to CG12262-PA [Tribolium castaneum]	2e-11	GB16579-PA	1e-10	FBpp0076520	CG12262	FBgn0035811
336	cn42931	3e-27	Contig161	1e-19	ref|XP_392111.2| PREDICTED: similar to CG12262-PA [Apis mellifera]	6e-22	GB16579-PA	6e-19	FBpp0076520	CG12262	FBgn0035811
432	cn5351	2e-10	Contig161	1e-08	emb|CAF95465.1| unnamed protein product [Tetraodon nigroviridis]	1e-07	GB16579-PA	2e-09	FBpp0076520	CG12262	FBgn0035811
271	cn35383	0.64	BB170011A10A01	3e-13	ref|XP_396101.2| PREDICTED: similar to ENSANGP00000013257, partial [Apis mellifera]	0	0	2e-05	FBpp0099647	qtc	FBgn0028572
370	cn47123	3e-05	BB160003B10H01	4e-13	gb|ABF51264.1| Rab7 [Bombyx mori]	1e-05	GB13451-PA	2e-14	FBpp0083891	Rab7	FBgn0015795
442	cn54957	0.008	Contig670	9e-10	gb|AAH72717.1| Zgc:91909 [Danio rerio]	0.0007	GB13451-PA	4e-10	FBpp0083891	Rab7	FBgn0015795
346	cn4419	2e-39	BB160021A10G08	5e-30	ref|XP_623360.1| PREDICTED: similar to ROP protein [Apis mellifera]	2e-32	GB12540-PA	4e-26	FBpp0073119	Rop	FBgn0004574
376	cn47590	0.074	Contig91	2e-06	ref|XP_623996.1| PREDICTED: hypothetical protein XP_623993, partial [Apis mellifera]	9e-12	GB16066-PA	0.0009	FBpp0082268	rin	FBgn0015778
59	cn15475	0.12	BB170012A10G06	3e-08	ref|XP_392222.2| PREDICTED: similar to MGC64432 protein [Apis mellifera]	1e-10	GB12289-PA	5e-07	FBpp0099683	ref(2)P	FBgn0003231
60	cn15524	0.072	Contig2497	4e-06	ref|XP_394910.2| PREDICTED: similar to ENSANGP00000022863, partial [Apis mellifera]	0	0	0.062	FBpp0079585	SamDC	FBgn0019932
60	cn15524	0.072	Contig2497	4e-06	ref|XP_394910.2| PREDICTED: similar to ENSANGP00000022863, partial [Apis mellifera]	0	0	0.062	FBpp0079585	SamDC	FBgn0019932
369	cn47118	1e-13	Contig1497	0.0006	ref|XP_396853.2| PREDICTED: similar to ENSANGP00000007994 [Apis mellifera]	3e-06	GB17351-PB	7.6	FBpp0088422	sw	FBgn0003654
28	cn1248	0.12	Contig162	1e-10	ref|XP_393477.2| PREDICTED: similar to ENSANGP00000001195 [Apis mellifera]	5e-13	GB17955-PA	6e-06	FBpp0288456	svr	FBgn0004648
401	cn49838	5e-15	BB170020A10H03	9e-18	ref|NP_005240.3| forkhead box G1B [Homo sapiens]	6e-20	GB12972-PA	3e-19	FBpp0077189	slp2	FBgn0004567
182	cn27181	0.51	BB170003B20D04	9e-13	ref|XP_313505.2| ENSANGP00000021317 [Anopheles gambiae str. PEST]	4e-15	GB17365-PA	3e-14	FBpp0100098	slo	FBgn0003429
182	cn27181	0.51	BB170003B20D04	9e-13	ref|XP_313505.2| ENSANGP00000021317 [Anopheles gambiae str. PEST]	4e-15	GB17365-PA	3e-14	FBpp0100098	slo	FBgn0003429
313	cn40795	5e-14	Contig2624	2e-13	ref|XP_397429.2| PREDICTED: similar to large conductance calcium activated potassium	8e-16	GB17365-PA	6e-13	FBpp0100098	slo	FBgn0003429
313	cn40795	5e-14	Contig2624	2e-13	ref|XP_397429.2| PREDICTED: similar to large conductance calcium activated potassium	8e-16	GB17365-PA	6e-13	FBpp0100098	slo	FBgn0003429
253	cn33085	3e-32	Contig968	5e-24	ref|XP_623789.1| PREDICTED: similar to ENSANGP00000028567 [Apis mellifera]	2e-26	GB15137-PA	7e-22	FBpp0078983	snRNP70K	FBgn0016978
253	cn33085	3e-32	Contig968	5e-24	ref|XP_623789.1| PREDICTED: similar to ENSANGP00000028567 [Apis mellifera]	2e-26	GB15137-PA	7e-22	FBpp0078983	snRNP70K	FBgn0016978
348	cn44473	0.13	BB170028A10F11	5e-13	ref|XP_396230.2| PREDICTED: similar to Sodium/potassium/calcium exchanger	2e-15	GB14308-PA	8e-13	FBpp0079518	Nckx30C	FBgn0028704
316	cn4091	0.35	BB170005A10A11	2e-07	gb|AAT94413.1| RH67029p [Drosophila melanogaster]	2e-14	GB12262-PA	2e-09	FBpp0073005	sty	FBgn0014388
115	cn21226	2e-17	BB160019B20E01	4e-11	ref|XP_623571.1| PREDICTED: similar to CG8068-PI, isoform I [Apis mellifera]	2e-13	GB18362-PA	2e-06	FBpp0087651	Su(var)2-10	FBgn0003612
43	cn13809	1.2	Contig2129	3e-13	ref|XP_392397.2| PREDICTED: similar to ENSANGP00000021902, partial [Apis mellifera]	1e-15	GB12797-PA	2e-13	FBpp0077121	Tps1	FBgn0027560
116	cn21345	0.014	Contig843	1e-10	ref|XP_392397.2| PREDICTED: similar to ENSANGP00000021902, partial [Apis mellifera]	7e-13	GB12797-PA	0.012	FBpp0077121	Tps1	FBgn0027560
120	cn21673	0.37	Contig148	4e-18	ref|XP_392397.2| PREDICTED: similar to ENSANGP00000021902, partial [Apis mellifera]	2e-20	GB12797-PA	2e-08	FBpp0077121	Tps1	FBgn0027560
184	cn2720	0.16	Contig163	4e-15	ref|XP_392397.2| PREDICTED: similar to ENSANGP00000021902, partial [Apis mellifera]	2e-17	GB12797-PA	3e-11	FBpp0077121	Tps1	FBgn0027560
445	cn55507	1e-17	Contig247	3e-11	ref|XP_392397.2| PREDICTED: similar to ENSANGP00000021902, partial [Apis mellifera]	1e-13	GB12797-PA	2e-08	FBpp0077121	Tps1	FBgn0027560
20	cn11801	0.26	Contig2666	2e-11	gb|AAQ23565.1| RE40452p [Drosophila melanogaster]	3e-13	GB11807-PA	2e-13	FBpp0088327	tutl	FBgn0010473
20	cn11801	0.26	Contig2666	2e-11	gb|AAQ23565.1| RE40452p [Drosophila melanogaster]	3e-13	GB11807-PA	2e-13	FBpp0088327	tutl	FBgn0010473
200	cn28155	0.38	BB160019A20F12	1e-10	ref|XP_396345.2| PREDICTED: similar to ENSANGP00000019992 [Apis mellifera]	7e-13	GB14330-PA	0.084	FBpp0088327	tutl	FBgn0010473
200	cn28155	0.38	BB160019A20F12	1e-10	ref|XP_396345.2| PREDICTED: similar to ENSANGP00000019992 [Apis mellifera]	7e-13	GB14330-PA	0.084	FBpp0088327	tutl	FBgn0010473
276	cn35756	0.002	Contig1134	6e-14	ref|XP_392303.2| PREDICTED: similar to CG15427-PD, isoform D [Apis mellifera]	3e-16	GB11807-PA	2e-12	FBpp0088327	tutl	FBgn0010473
276	cn35756	0.002	Contig1134	6e-14	ref|XP_392303.2| PREDICTED: similar to CG15427-PD, isoform D [Apis mellifera]	3e-16	GB11807-PA	2e-12	FBpp0088327	tutl	FBgn0010473
453	cn56934	0.052	Contig1424	5e-11	ref|XP_392303.2| PREDICTED: similar to CG15427-PD, isoform D [Apis mellifera]	2e-13	GB11807-PA	1e-08	FBpp0088327	tutl	FBgn0010473
453	cn56934	0.052	Contig1424	5e-11	ref|XP_392303.2| PREDICTED: similar to CG15427-PD, isoform D [Apis mellifera]	2e-13	GB11807-PA	1e-08	FBpp0088327	tutl	FBgn0010473
230	cn30413	0.3	Contig1087	9e-15	ref|XP_968236.1| PREDICTED: similar to CG3425-PA [Tribolium castaneum]	2e-16	GB12901-PA	2e-11	FBpp0071759	T3dh	FBgn0017482
498	cn9823	0.88	Contig24	2e-09	ref|XP_624450.1| PREDICTED: similar to ENSANGP00000011329, partial [Apis mellifera]	1e-11	GB12901-PA	2e-09	FBpp0071759	T3dh	FBgn0017482
108	cn20325	0.51	Contig3014	8e-06	ref|XP_397073.2| PREDICTED: similar to ubiquinol-cytochrome c oxidoreductase subunit	4e-08	GB19799-PA	1.5	FBpp0070844	vanin-like	FBgn0040069
1	cn1001	0.095	BB170026B20B08	2e-20	ref|XP_396057.2| PREDICTED: similar to polyadenylate binding protein II [Apis	1e-22	GB11055-PA	5e-12	FBpp0085915	pAbp	FBgn0003031
3	cn10076
4	cn10117	0.019	Contig509	2e-19	ref|XP_394758.2| PREDICTED: similar to CG1019-PA, isoform A [Apis mellifera]	1e-21	GB19606-PA	2e-19	FBpp0288975	Mlp60A	FBgn0259209
6	cn10313	1.1	Contig2572	3e-41	ref|XP_396769.2| PREDICTED: similar to imaginal disc growth factor [Apis mellifera]	2e-43	GB11665-PA	4e-17	FBpp0086257	Chit	FBgn0013763
7	cn10388
8	cn10486	0.49	BB160016B20C04	2e-27	ref|XP_392335.2| PREDICTED: similar to ENSANGP00000003004 [Apis mellifera]	1e-29	GB14007-PA	0.52	FBpp0289573	Asator	FBgn0039908
9	cn10494	3e-17	BB160009B20E07	5e-11	ref|XP_968848.1| PREDICTED: similar to CG8500-PA [Tribolium castaneum]	2e-13	GB17447-PA	6e-13	FBpp0081617	CG8500	FBgn0037754
11	cn10885	0.9	Contig510	7e-05	ref|XP_392103.2| PREDICTED: similar to GA18416-PA [Apis mellifera]	3e-07	GB19530-PA	0	0	unknown	unknown
13	cn11080	7e-19	BB160007B10F02	3e-17	ref|XP_971858.1| PREDICTED: similar to CG8287-PA [Tribolium castaneum]	3e-06	GB14868-PA	2e-12	FBpp0074690	Rab8	FBgn0015796
14	cn11141	9e-09	Contig2882	0.0004	ref|XP_625274.1| PREDICTED: hypothetical protein XP_625271 [Apis mellifera]	2e-06	GB18783-PA	0	0	unknown	unknown
15	cn11380	8e-20	BB170028B20D01	3e-13	ref|XP_624944.1| PREDICTED: similar to ENSANGP00000029059, partial [Apis mellifera]	1e-15	GB15717-PA	1e-09	FBpp0083872	CG10184	FBgn0039094
16	cn11412
18	cn11653	4e-25	Contig1768	5e-18	ref|XP_973050.1| PREDICTED: similar to CG2381-PB, isoform B, partial [Tribolium	2e-20	GB19709-PA	3e-19	FBpp0112967	Syt7	FBgn0039900
21	cn11863	0.34	BB160021B10B11	2e-22	ref|XP_973909.1| PREDICTED: similar to CG30045-PA [Tribolium castaneum]	8e-51	GB30336-PA	5e-20	FBpp0077994	Cpr78Cc	FBgn0037069
22	cn11873	0.18	Contig2305	7e-13	ref|XP_393947.2| PREDICTED: similar to ENSANGP00000002431 [Apis mellifera]	3e-15	GB10659-PA	1.2	FBpp0288796	CG10186	FBgn0032797
23	cn1202	1e-16	Contig335	3e-12	ref|XP_392350.2| PREDICTED: similar to GA15574-PA [Apis mellifera]	2e-14	GB19701-PA	0.0007	FBpp0071297	Hex-A	FBgn0001186
24	cn12044	6e-28	BB160012B10E12	1e-25	ref|XP_392383.1| PREDICTED: similar to GA21771-PA [Apis mellifera]	5e-28	GB17511-PA	4e-16	FBpp0289469	Xbp1	FBgn0021872
25	cn12141	0.03	Contig524	3e-23	ref|XP_393281.2| PREDICTED: similar to ENSANGP00000013163 [Apis mellifera]	2e-25	GB30222-PA	8e-16	FBpp0076320	Prm	FBgn0003149
29	cn12530	4e-13	Contig976	6e-12	ref|XP_395321.2| PREDICTED: similar to Heat shock factor protein (HSF) (Heat shock	3e-14	GB13400-PA	1e-07	FBpp0085961	Hsf	FBgn0001222
30	cn12584	2e-19	Contig532	9e-13	ref|XP_394557.2| PREDICTED: similar to CG11246-PA [Apis mellifera]	4e-15	GB10191-PA	2e-14	FBpp0078086	Rpb8	FBgn0037121
31	cn12609	0.24	BB160019A10A03	8e-11	ref|XP_392541.2| PREDICTED: similar to ENSANGP00000014221 [Apis mellifera]	4e-13	GB13700-PA	3.5	FBpp0071945	CG3493	FBgn0034854
32	cn12699	2e-06	Contig2074	3e-09	gb|AAS20468.1| esterase [Apis mellifera]	2e-11	GB15327-PA	0.0003	FBpp0086361	Jhedup	FBgn0034076
33	cn12762	5e-14	BB170019B10E01	3e-08	ref|XP_394267.2| PREDICTED: similar to ENSANGP00000026211 [Apis mellifera]	1e-10	GB10711-PA	0.001	FBpp0074238	Ucp4A	FBgn0030872
34	cn1280	0.094	Contig2131	4.1	ref|XP_625340.1| hypothetical protein cgd3_290 [Cryptosporidium parvum Iowa II]	0.74	GB12820-PA	5.8	FBpp0071371	CG15311	FBgn0030182
35	cn12885	0.067	Contig1950	2e-26	ref|XP_975997.1| PREDICTED: similar to Phosphoenolpyruvate carboxykinase [GTP]	3e-28	GB16196-PA	3e-27	FBpp0112006	CG10924	FBgn0034356
36	cn13260	0.4	Contig3030	2e-07	ref|XP_394951.2| PREDICTED: similar to GA11040-PA, partial [Apis mellifera]	1e-09	GB20082-PA	1.5	FBpp0099601	slpr	FBgn0030018
37	cn13289	1.2	BB160004B10F03	3e-15	ref|XP_392630.2| PREDICTED: hypothetical protein XP_392630 [Apis mellifera]	2e-17	GB11580-PA	6	FBpp0075390	CG13458	FBgn0036479
38	cn13494	2e-05	BB170016A20D01	0.45	ref|XP_623517.1| PREDICTED: hypothetical protein XP_623514 [Apis mellifera]	0.002	GB15984-PA	0	0	unknown	unknown
39	cn13499	0.18	BB160019A20E10	5e-08	ref|XP_624290.1| PREDICTED: similar to mRNA cap-binding protein eIF4E [Apis	2e-10	GB18003-PA	0.0002	FBpp0076217	eIF-4E	FBgn0015218
40	cn13506	1e-15	Contig897	9e-10	gb|AAY63990.1| putative zinc-dependent alcohol dehydrogenase [Lysiphlebus	3e-11	GB16507-PA	0.0003	FBpp0088032	CG1600	FBgn0033188
41	cn13728	0.16	BB170013B20G11	3e-23	ref|XP_394392.2| PREDICTED: similar to ENSANGP00000015805 [Apis mellifera]	2e-25	GB14980-PA	4e-17	FBpp0079522	Trp1	FBgn0011584
42	cn13769	3e-25	BB170004B20F12	9e-18	ref|XP_392608.2| PREDICTED: similar to arginine-glutamic acid dipeptide (RE) repeats	4e-20	GB18685-PA	6e-13	FBpp0089427	Gug	FBgn0010825
44	cn13901	0.034	BB160013B10D02	4e-05	ref|XP_392727.2| PREDICTED: similar to CG6475-PA [Apis mellifera]	2e-07	GB10367-PA	0.012	FBpp0112172	CG6475	FBgn0038886
45	cn1395	7e-18	BB160004B20A10	2e-11	ref|XP_392601.1| PREDICTED: similar to translation factor SUI1-like protein [Apis	8e-14	GB19193-PA	5e-13	FBpp0072908	CG17737	FBgn0035423
46	cn14027	0.011	Contig2808	1e-10	ref|XP_396149.2| PREDICTED: similar to tetraspanin D76 [Apis mellifera]	5e-13	GB14068-PA	0.003	FBpp0271928	Tsp29Fb	FBgn0032075
47	cn14110	Requested by Polistes read or contig		2e-79	Contig46341	1e-13	GB15327-PA	0	0	unknown	unknown
51	cn14873	8e-15	BB160015B10B04	6.3	pdb|1VEZ|B Chain B, Crystal Structure Of Peptide Deformylase From Leptospira	3e-12	GB19103-PA	0.68	FBpp0075627	CG14115	FBgn0036343
52	cn15041	3e-20	Contig1574	1e-13	ref|XP_360701.1| hypothetical protein MG03244.4 [Magnaporthe grisea 70-15]	5e-16	GB19171-PA	1e-15	FBpp0082140	Vha55	FBgn0005671
55	cn15219	2e-17	Contig2292	1e-15	gb|AAT69681.1| voltage-dependent para-like sodium channel [Aedes aegypti]	5e-18	GB12929-PA	2e-17	FBpp0288560	para	FBgn0003036
56	cn15278	0.48	Contig689	8e-08	ref|XP_396563.2| PREDICTED: similar to ENSANGP00000021580 [Apis mellifera]	4e-10	GB19695-PA	1.2	FBpp0082651	CG5623	FBgn0038357
57	cn15426	0.043	Contig1580	4e-18	ref|XP_396063.2| PREDICTED: similar to ENSANGP00000004713 [Apis mellifera]	2e-20	GB14212-PA	3e-19	FBpp0288462	PKD	FBgn0038603
58	cn15444	0.33	BB160011B10B12	1e-23	ref|XP_392663.2| PREDICTED: similar to CG5627-PA, partial [Apis mellifera]	5e-26	GB18322-PA	2e-17	FBpp0111896	rab3-GEF	FBgn0030613
61	cn1555	0.66	BB160014B10H09	6e-06	gb|EAL33561.1| GA13542-PA [Drosophila pseudoobscura]	4e-12	GB17166-PA	2e-07	FBpp0080623	MESR3	FBgn0032694
62	cn1577	4e-70	Contig1762	7e-25	ref|XP_665229.1| senescence-associated protein [Cryptosporidium hominis TU502]	0.18	GB10956-PA	1e-30	FBpp0112846	CG41536	FBgn0085675
63	cn15827	0.65	BB170015B10H05	8e-08	ref|XP_623603.1| PREDICTED: similar to CG14476-PB, isoform B [Apis mellifera]	4e-10	GB11040-PA	0.006	FBpp0070058	CG14476	FBgn0027588
64	cn15910	0.13	BB170014A20C04	4e-13	ref|XP_424973.1| PREDICTED: similar to nudix (nucleoside diphosphate linked moiety	2e-14	GB12593-PA	6e-11	FBpp0079490	Apf	FBgn0051713
68	cn16261	0.015	Contig303	2e-06	ref|XP_396759.1| PREDICTED: similar to GA13639-PA [Apis mellifera]	1e-08	GB12952-PA	0	0	unknown	unknown
69	cn16388	0.67	Contig2825	5e-22	ref|XP_396295.2| PREDICTED: similar to ENSANGP00000018744 [Apis mellifera]	2e-24	GB16196-PA	2e-20	FBpp0112006	CG10924	FBgn0034356
70	cn16444	0.014	BB170023B20C08	1e-30	ref|XP_392323.2| PREDICTED: similar to ENSANGP00000009134, partial [Apis mellifera]	9e-31	GB13343-PA	9e-25	FBpp0085694	cora	FBgn0010434
73	cn16840	1e-27	Contig1084	4e-20	ref|XP_315947.2| ENSANGP00000013586 [Anopheles gambiae str. PEST]	5e-22	GB13168-PA	3e-19	FBpp0076445	CG7375	FBgn0035853
74	cn16943	0.86	Contig1396	2e-32	ref|XP_310715.2| ENSANGP00000007487 [Anopheles gambiae str. PEST]	2e-33	GB14002-PA	4e-07	FBpp0271799	mfr	FBgn0035935
75	cn17020	7e-27	Contig152	4e-20	ref|XP_624821.1| PREDICTED: similar to ribosomal protein L3 [Apis mellifera]	2e-22	GB15261-PA	2e-18	FBpp0081822	RpL3	FBgn0020910
76	cn17147	0.058	Contig2361	1e-17	emb|CAA47462.1| myosin heavy chain [Drosophila melanogaster]	2.9	GB10388-PA	1e-19	FBpp0084019	jar	FBgn0011225
77	cn17325	2e-13	Contig2333	2e-13	ref|XP_968457.1| PREDICTED: similar to guanosine monophosphate reductase [Tribolium	4e-15	GB10786-PA	0	0	unknown	unknown
78	cn17469	2e-14	Contig2538	6e-09	ref|XP_396399.2| PREDICTED: similar to ENSANGP00000021964 [Apis mellifera]	3e-11	GB15049-PA	2e-07	FBpp0078130	CG7470	FBgn0037146
79	cn17485	4e-16	Contig1193	5e-10	ref|XP_623111.1| PREDICTED: similar to ENSANGP00000018215 [Apis mellifera]	2e-12	GB19359-PA	2e-08	FBpp0111710	Chc	FBgn0000319
81	cn17517	0.28	BB170015B20F01	3e-13	ref|XP_394750.2| PREDICTED: similar to CG32809-PD, isoform D [Apis mellifera]	1e-15	GB19994-PA	5e-10	FBpp0088755	CG32809	FBgn0023531
82	cn17518	1.7	Contig150	4e-16	ref|XP_392731.2| PREDICTED: similar to ENSANGP00000014045, partial [Apis mellifera]	2e-18	GB11023-PA	0	0	unknown	unknown
83	cn17592	9e-07	Contig924	0.34	ref|XP_972793.1| PREDICTED: similar to CG6395-PB, isoform B [Tribolium castaneum]	4e-05	GB10835-PB	5.8	FBpp0111305	CG34197	FBgn0085226
84	cn17639	0.021	Contig531	3e-08	ref|XP_397395.2| PREDICTED: similar to CG5789-PA, partial [Apis mellifera]	1e-10	GB30033-PA	1e-06	FBpp0088845	CG5789	FBgn0039207
85	cn17795	0.47	BB160003B20F07	2e-16	ref|XP_395923.2| PREDICTED: similar to tumor protein D54-like, partial [Apis	2e-19	GB13891-PA	5e-18	FBpp0085869	CG5174	FBgn0034345
88	cn18046	8e-20	Contig486	2e-13	gb|AAT12410.1| mitochondrial cytochrome C [Apis mellifera ligustica]	1e-15	GB19293-PA	4e-14	FBpp0080446	Cyt-c-p	FBgn0000409
92	cn18364	0.0004	BB170011B10F12	5e-24	ref|XP_974521.1| PREDICTED: similar to CG12085-PA, isoform A [Tribolium castaneum]	2e-18	GB16256-PA	9e-22	FBpp0289649	pUf68	FBgn0028577
93	cn18446	0.069	BB160015A10B12	7e-13	ref|NP_001035348.1| troponin T [Apis mellifera]	3e-15	GB16881-PA	2e-08	FBpp0100015	up	FBgn0004169
94	cn18590	1e-34	Contig1860	3e-25	gb|AAS88999.1| actin [Sitobion avenae]	1e-27	GB18527-PA	3e-27	FBpp0082597	Act88F	FBgn0000047
97	cn18925	1e-10	Contig1483	2e-21	gb|AAO31950.1| MAP kinase JNK [Aedes albopictus]	8e-24	GB16401-PA	9e-23	FBpp0079676	bsk	FBgn0000229
98	cn19170	0.6	BB170014B20G10	1e-09	ref|XP_395004.2| PREDICTED: similar to ENSANGP00000010987 [Apis mellifera]	5e-12	GB17421-PA	1e-06	FBpp0081618	CG8507	FBgn0037756
99	cn1953	0.98	BB160016B20F08	1.3	ref|XP_676131.1| hypothetical protein [Plasmodium berghei strain ANKA]	4.8	GB18272-PA	5.4	FBpp0076421	CG8006	FBgn0035857
100	cn1965	5e-20	Contig565	3e-06	ref|XP_312714.2| ENSANGP00000017111 [Anopheles gambiae str. PEST]	4.9	GB19027-PA	2e-07	FBpp0078334	CG31550	FBgn0051550
102	cn19931	0.13	BB160005A10F05	1e-11	ref|XP_395658.2| PREDICTED: similar to GA16920-PA [Apis mellifera]	6e-14	GB13852-PA	2e-10	FBpp0077261	CG3246	FBgn0031538
104	cn2015	4e-13	BB170028B20F11	3e-09	ref|XP_394071.2| PREDICTED: similar to ENSANGP00000001206 [Apis mellifera]	1e-11	GB15675-PC	0.021	FBpp0083669	loco	FBgn0020278
105	cn20193	1e-17	Contig1298	2e-12	ref|XP_311871.2| ENSANGP00000023984 [Anopheles gambiae str. PEST]	9e-15	GB19878-PA	2e-14	FBpp0073292	Rpt3	FBgn0028686
106	cn20219	0.67	Contig1059	1e-09	ref|XP_393201.2| PREDICTED: similar to GA12724-PA [Apis mellifera]	5e-12	GB16089-PA	2e-05	FBpp0070447	CG14045	FBgn0040387
107	cn20238	3e-21	Contig122	7e-10	ref|XP_975174.1| PREDICTED: similar to CG5191-PC, isoform C [Tribolium castaneum]	1e-09	GB10795-PA	1e-10	FBpp0112116	CG7900	FBgn0037548
109	cn20494	7e-28	Contig1206	3e-20	gb|AAV31414.1| 26S protease regulatory subunit-like protein [Toxoptera citricida]	1e-22	GB15053-PA	2e-22	FBpp0088021	Rpt1	FBgn0028687
110	cn20779	0.002	Contig1748	4e-09	ref|XP_395883.2| PREDICTED: similar to Ubiquinone biosynthesis monooxgenase COQ6	2e-11	GB17244-PA	2e-07	FBpp0078759	CG7277	FBgn0031713
111	cn20869	0.052	BB160015A20F09	8e-08	gb|AAL39959.1| SD05601p [Drosophila melanogaster]	1e-07	GB17641-PA	8e-10	FBpp0073605	CG1640	FBgn0030478
117	cn21371	0.096	Contig1934	3e-14	ref|XP_972158.1| PREDICTED: similar to CG3967-PC, isoform C [Tribolium castaneum]	0.75	GB13657-PA	6e-10	FBpp0076212	CG3967	FBgn0035989
118	cn21431	0.34	BB160021B20B07	6e-06	gb|AAW21994.1| ubiquinol-cytochrome C reductase binding protein [Aedes aegypti]	5e-07	GB11150-PA	2e-06	FBpp0084648	CG17856	FBgn0039576
119	cn21625	0.14	Contig1822	9e-10	ref|XP_623620.1| PREDICTED: similar to ENSANGP00000029502 [Apis mellifera]	4e-12	GB10021-PA	0	0	unknown	unknown
121	cn21702	6e-20	Contig1373	3e-28	ref|XP_393367.2| PREDICTED: similar to CG7368-PA [Apis mellifera]	2e-30	GB19463-PA	2	FBpp0288574	CG42232	FBgn0250754
122	cn21769	0.26	BB160004B10A06	1e-09	ref|XP_790052.1| PREDICTED: similar to Ribose-phosphate pyrophosphokinase I	7e-12	GB16896-PA	1e-09	FBpp0076145	CG6767	FBgn0036030
125	cn2188	0.65	Contig1005	4e-09	gb|AAR10230.1| similar to Drosophila melanogaster CG14482 [Drosophila yakuba]	1e-12	GB14417-PA	4e-11	FBpp0086062	CG14482	FBgn0034245
127	cn22149	0.084	Contig3029	2e-19	ref|XP_311713.2| ENSANGP00000024127 [Anopheles gambiae str. PEST]	8e-22	GB17428-PA	2e-21	FBpp0100174	rdx	FBgn0086364
129	cn22258	0.77	BB160009A20A10	2e-15	ref|XP_396672.2| PREDICTED: similar to CG33174-PD, isoform D [Apis mellifera]	9e-18	GB12227-PA	2e-13	FBpp0288742	CG33174	FBgn0053174
130	cn22602	5e-12	Contig1000	8e-11	gb|AAW02952.1| ultraspiracle [Melipona scutellaris]	4e-13	GB16648-PA	1.5	FBpp0070332	usp	FBgn0003964
131	cn22659	1e-14	BB160003A10D03	6e-09	ref|XP_391939.2| PREDICTED: similar to ENSANGP00000020532 [Apis mellifera]	3e-11	GB18430-PA	1e-07	FBpp0081592	AP-47	FBgn0024833
133	cn22880	0.18	Contig1	2e-05	emb|CAB59967.1| acid phosphatase-1 [Drosophila subobscura]	7e-12	GB19603-PA	5e-07	FBpp0084974	Acph-1	FBgn0000032
134	cn22921	0.91	BB170013A20F07	6e-12	ref|XP_394328.2| PREDICTED: similar to ENSANGP00000013720 [Apis mellifera]	3e-14	GB14830-PA	0	0	unknown	unknown
135	cn23081	0.027	Contig1460	1e-11	ref|XP_392436.2| PREDICTED: similar to ENSANGP00000011812 [Apis mellifera]	6e-14	GB16333-PA	5e-10	FBpp0089099	CG15270	FBgn0028879
136	cn23120	7e-05	BB160024B20F04	1.7	ref|XP_727979.1| hypothetical protein PY07172 [Plasmodium yoelii yoelii str. 17XNL]	0	0	0	0	unknown	unknown
137	cn23192	0.86	BB170022B10C04	8e-19	ref|XP_395917.2| PREDICTED: similar to ENSANGP00000022045 [Apis mellifera]	4e-21	GB15881-PA	1e-13	FBpp0085889	Eip55E	FBgn0000566
138	cn23198	4e-13	Contig762	1	ref|XP_972325.1| PREDICTED: similar to CG12908-PA, isoform A [Tribolium castaneum]	3e-09	GB14424-PA	2	FBpp0085946	sbb	FBgn0010575
139	cn23225	0.018	Contig1727	2e-19	gb|AAF74192.1| kinesin superfamily member DUnc104 [Drosophila melanogaster]	1e-21	GB11349-PA	2e-21	FBpp0112002	unc-104	FBgn0034155
142	cn23471	2.4	BB170019A20A08	3e-30	ref|XP_624945.1| PREDICTED: similar to ENSANGP00000011247 [Apis mellifera]	1e-32	GB15767-PA	2e-29	FBpp0075180	CG4753	FBgn0036622
143	cn23478	0.48	Contig242	3e-05	ref|XP_969948.1| PREDICTED: similar to Cytochrome P450 6a2 (CYPVIA2) (P450-B1)	2e-07	GB19306-PA	8e-05	FBpp0080627	Cyp310a1	FBgn0032693
144	cn23480	2e-07	Contig2808	0.088	ref|NP_001011592.1| tetraspanin F139 [Apis mellifera]	9e-05	GB14865-PA	4.6	FBpp0085505	Tsp42Ea	FBgn0029508
145	cn23586	3e-12	BB160020A20E06	2e-12	ref|XP_624965.1| PREDICTED: similar to CG5008-PA, partial [Apis mellifera]	1e-14	GB19391-PA	8e-08	FBpp0076237	GNBP3	FBgn0040321
146	cn23626	0.26	BB160024A10C12	1e-09	ref|XP_552860.1| ENSANGP00000028957 [Anopheles gambiae str. PEST]	5e-13	GB13690-PA	3e-07	FBpp0289064	Pde1c	FBgn0259225
147	cn24072	0.067	BB160021A20A07	5e-08	ref|XP_623158.1| PREDICTED: similar to Ring finger protein 126 [Apis mellifera]	2e-10	GB20149-PA	0.18	FBpp0081445	CG11982	FBgn0037653
149	cn2412	0.024	Contig2106	1e-12	emb|CAC27393.1| polyprotein [Human coxsackievirus B3]	0.051	GB14570-PA	0.021	FBpp0072893	rasp	FBgn0024194
151	cn24164	0.25	BB160021A10A06	2e-06	ref|XP_969000.1| PREDICTED: similar to Glycine cleavage system H protein,	4.9	GB18335-PA	8e-08	FBpp0078066	ppl	FBgn0027945
152	cn24277	3e-18	BB160022A10B10	7e-12	ref|XP_392883.2| PREDICTED: similar to ENSANGP00000016144 [Apis mellifera]	4e-14	GB13989-PA	8e-05	FBpp0077369	CG31694	FBgn0051694
155	cn2446	0.013	BB160015B20G03	2e-14	ref|XP_623834.1| PREDICTED: similar to Actr1a-prov protein [Apis mellifera]	1e-16	GB10819-PA	3e-13	FBpp0082121	Arp87C	FBgn0011745
156	cn24470	1.1	Contig569	1e-23	ref|XP_395069.2| PREDICTED: similar to ENSANGP00000019345 [Apis mellifera]	5e-26	GB13199-PA	3e-19	FBpp0084457	CG6330	FBgn0039464
157	cn24567	0.25	BB160023B20G04	9e-15	ref|XP_624066.1| PREDICTED: similar to ENSANGP00000003425 [Apis mellifera]	4e-17	GB13346-PA	0	0	unknown	unknown
159	cn24635	0.18	Contig45	2e-10	ref|XP_395914.1| PREDICTED: similar to ENSANGP00000026013 [Apis mellifera]	9e-13	GB16717-PA	2e-06	FBpp0076773	CG13295	FBgn0035674
160	cn24669	2e-25	BB160011B20H02	4e-18	ref|XP_624417.1| PREDICTED: similar to toll interacting protein [Apis mellifera]	2e-20	GB17961-PA	2	FBpp0080263	CG15270	FBgn0028879
161	cn24721	0.14	Contig549	4e-07	ref|XP_394372.2| PREDICTED: similar to GA20057-PA [Apis mellifera]	2e-09	GB11767-PA	0.14	FBpp0072435	CG7047	FBgn0035103
162	cn2485	4e-06	Contig214	3e-07	ref|XP_624134.1| PREDICTED: similar to ENSANGP00000013379 [Apis mellifera]	1e-09	GB16805-PA	1e-06	FBpp0289417	CG8058	FBgn0033382
163	cn2494	1.1	Contig1188	2e-22	ref|XP_623125.1| PREDICTED: similar to sarco(endo)plasmic reticulum-type calcium	1e-24	GB17876-PA	8e-21	FBpp0072120	Ca-P60A	FBgn0004551
165	cn25113	0.28	BB170028B20B04	9e-10	ref|XP_317835.2| ENSANGP00000014391 [Anopheles gambiae str. PEST]	9e-12	GB12711-PA	8e-10	FBpp0070284	l(1)G0431	FBgn0028274
166	cn25397	0.26	BB160008A20F07	6e-17	ref|XP_392334.2| PREDICTED: similar to RE08107p [Apis mellifera]	3e-19	GB13931-PA	2e-09	FBpp0099403	CG33993	FBgn0053993
167	cn2544	1e-27	Contig786	1e-29	ref|XP_314835.2| ENSANGP00000011122 [Anopheles gambiae str. PEST]	5e-27	GB16568-PA	3e-28	FBpp0078918	CG11015	FBgn0031830
170	cn25887	8e-19	BB170010B10D08	2e-11	ref|XP_969625.1| PREDICTED: similar to CG32647-PA, isoform A [Tribolium castaneum]	1e-14	GB17215-PA	4e-13	FBpp0073536	CG32647	FBgn0052647
171	cn25917	8e-22	Contig2021	8.3	ref|YP_261436.1| acyl-CoA synthase [Pseudomonas fluorescens Pf-5]	9e-18	GB19103-PA	0	0	unknown	unknown
172	cn26280	0.18	BB170027A10C04	2e-13	ref|XP_397095.2| PREDICTED: similar to ENSANGP00000015170 [Apis mellifera]	8e-16	GB11691-PA	1e-11	FBpp0110093	CG13624	FBgn0039209
173	cn26483	4e-37	Contig814	1e-28	ref|XP_624704.1| PREDICTED: similar to GA21651-PA [Apis mellifera]	5e-31	GB15235-PA	0.003	FBpp0081913	CG6908	FBgn0037936
177	cn2674	0.37	Contig712	3e-14	ref|XP_623061.1| PREDICTED: similar to CG4747-PA, partial [Apis mellifera]	2e-16	GB15263-PA	3e-06	FBpp0079520	CG4747	FBgn0043456
178	cn26822	0.28	BB170032B10C02	9e-18	ref|XP_311713.2| ENSANGP00000024127 [Anopheles gambiae str. PEST]	4e-20	GB17428-PA	9e-20	FBpp0100174	rdx	FBgn0086364
179	cn2688	1e-17	Contig745	2e-11	ref|XP_967731.1| PREDICTED: similar to CG1743-PB, isoform B [Tribolium castaneum]	2e-13	GB10139-PA	2e-12	FBpp0077773	Gs1	FBgn0001142
180	cn26919	4e-14	BB160022A20F12	3e-07	ref|XP_392573.2| PREDICTED: similar to ENSANGP00000027066 [Apis mellifera]	1e-09	GB15979-PB	0.081	FBpp0081233	CG31367	FBgn0051367
183	cn27186	0.13	BB160021A20D01	1e-16	ref|XP_624962.1| PREDICTED: similar to topoisomerase III beta, partial [Apis	6e-19	GB17370-PA	1e-09	FBpp0070891	Top3beta	FBgn0026015
185	cn27212	0.037	BB170027B10A07	2e-08	ref|XP_392382.2| PREDICTED: similar to Hypoxia-inducible factor 1 alpha (HIF-1 alpha)	8e-11	GB16786-PA	0.89	FBpp0288418	CG1625	FBgn0033447
186	cn27217	3e-17	Contig612	9e-10	gb|EAL33783.1| GA20109-PA [Drosophila pseudoobscura]	4e-12	GB14863-PA	9e-12	FBpp0079148	mts	FBgn0004177
188	cn27404	0.17	Contig2820	3e-14	ref|XP_312364.2| ENSANGP00000002970 [Anopheles gambiae str. PEST]	1e-23	GB10533-PA	2.6	FBpp0086297	CG6262	FBgn0034121
189	cn27445	0.17	BB160008A20D10	5e-16	ref|XP_311464.2| ENSANGP00000013642 [Anopheles gambiae str. PEST]	7e-18	GB17383-PA	3e-15	FBpp0071579	CG10082	FBgn0034644
191	cn27522	0.071	Contig2924	5e-10	ref|XP_624491.1| PREDICTED: similar to ENSANGP00000005638, partial [Apis mellifera]	2e-12	GB30492-PA	0.18	FBpp0076363	CG32351	FBgn0052351
192	cn2762	0.12	Contig1098	1e-20	ref|XP_393947.2| PREDICTED: similar to ENSANGP00000002431 [Apis mellifera]	7e-23	GB10659-PA	2e-20	FBpp0288796	CG10186	FBgn0032797
194	cn27716	0.51	Contig1168	6e-16	ref|XP_623684.1| PREDICTED: similar to ENSANGP00000015673 [Apis mellifera]	3e-18	GB16618-PA	6e-13	FBpp0087935	CSN4	FBgn0027054
195	cn27810	9e-32	Contig2265	5e-23	ref|XP_391935.2| PREDICTED: similar to CG6049-PA, isoform A [Apis mellifera]	3e-25	GB20140-PA	2e-13	FBpp0078054	CG6049	FBgn0037081
196	cn27841	4e-10	Contig1843	5e-11	ref|XP_394279.2| PREDICTED: similar to solute carrier family 41 member 1 [Apis	2e-13	GB11360-PA	5e-07	FBpp0112367	CG33181	FBgn0053181
197	cn27884	0.17	BB170025A10D04	9e-10	ref|XP_392436.2| PREDICTED: similar to ENSANGP00000011812 [Apis mellifera]	4e-12	GB16333-PA	0.7	FBpp0078766	CG11030	FBgn0031736
198	cn27977	6e-15	Contig2962	1e-12	ref|XP_392588.2| PREDICTED: similar to ENSANGP00000013909 [Apis mellifera]	7e-15	GB19363-PA	1e-10	FBpp0073133	Gad1	FBgn0004516
201	cn28218	1.1	BB160019B10B02	2e-05	ref|XP_392490.2| PREDICTED: similar to apolipophorin precursor protein [Apis	1e-07	GB11059-PA	7.7	FBpp0074325	CG6106	FBgn0030914
202	cn28237	0.02	Contig925	1e-07	dbj|BAB78525.1| fibrillin-like protein [Bombyx mori]	4e-14	GB14645-PA	4e-08	FBpp0080191	nimB2	FBgn0028543
203	cn28386	0.065	BB170032A20E09	4e-09	ref|XP_623583.1| PREDICTED: similar to CG4602-PA [Apis mellifera]	2e-11	GB14144-PA	0.0009	FBpp0079471	Srp54	FBgn0024285
204	cn2851	7e-21	BB170008A20C04	4e-12	ref|XP_623720.1| PREDICTED: similar to schwannomin interacting protein 1 [Apis	1e-10	GB14608-PA	0.084	FBpp0111946	CG5375	FBgn0032221
205	cn2852	6e-17	Contig85	3e-11	ref|XP_395168.2| PREDICTED: similar to 90-kDa heat shock protein HSP83 [Apis	1e-13	GB14494-PA	1e-10	FBpp0072904	Hsp83	FBgn0001233
207	cn28630	5e-24	Contig807	4e-17	gb|AAV84215.1| elongation factor 1 alpha [Culicoides sonorensis]	2e-19	GB16844-PA	4e-19	FBpp0089104	Ef1alpha100E	FBgn0000557
208	cn28728	0.051	BB170007A10D06	4e-15	ref|XP_624656.1| PREDICTED: similar to ENSANGP00000004675 [Apis mellifera]	2e-17	GB19490-PA	2e-12	FBpp0079631	RluA-1	FBgn0051719
213	cn28852	1.2	BB160010B10E03	5e-11	ref|XP_623825.1| PREDICTED: similar to ENSANGP00000012170 [Apis mellifera]	2e-13	GB16417-PA	0	0	unknown	unknown
214	cn28948	3e-30	BB160022A20D10	2e-21	ref|XP_311315.2| ENSANGP00000001645 [Anopheles gambiae str. PEST]	8.2	GB13737-PA	2e-22	FBpp0084019	jar	FBgn0011225
215	cn29011	1.2	Contig2957	1e-10	ref|XP_624024.1| PREDICTED: similar to CG5237-PA [Apis mellifera]	5e-13	GB17386-PA	3e-07	FBpp0083156	unc79	FBgn0038693
216	cn29109	0.092	Contig2990	1e-16	ref|XP_396330.2| PREDICTED: similar to CG2083-PA [Apis mellifera]	6e-19	GB13880-PA	0.14	FBpp0082434	l(3)L1231	FBgn0086686
217	cn29359	0.72	Contig924	1e-07	ref|XP_392472.2| PREDICTED: similar to jumonji domain containing 1B [Apis mellifera]	1.6	GB17680-PA	0.68	FBpp0076106	CG32048	FBgn0052048
218	cn29402	0.34	Contig1603	3e-10	ref|XP_625035.1| PREDICTED: similar to ENSANGP00000017177, partial [Apis mellifera]	1e-12	GB16702-PA	0.0002	FBpp0289483	CG4199	FBgn0025628
220	cn29502	7e-10	Contig2349	1e-09	ref|XP_393202.2| PREDICTED: similar to ENSANGP00000018635 [Apis mellifera]	7e-12	GB11344-PA	4e-05	FBpp0085679	hrg	FBgn0015949
221	cn29607	1e-13	Contig1574	1e-10	gb|AAH46738.1| Vha55-prov protein [Xenopus laevis]	2e-12	GB19171-PA	1e-12	FBpp0082140	Vha55	FBgn0005671
222	cn29678	0.38	Contig412	9e-15	ref|XP_392012.2| PREDICTED: similar to Nuclear autoantigenic sperm protein (NASP)	4e-17	GB13995-PA	0.14	FBpp0085047	PH4alphaNE2	FBgn0039783
223	cn2969	9e-20	Contig2855	2e-13	ref|XP_624693.1| PREDICTED: similar to ENSANGP00000015092 [Apis mellifera]	8e-16	GB12186-PA	0.01	FBpp0074822	Aut1	FBgn0036813
225	cn29857	0.93	BB170017B10G01	1e-11	gb|AAL28172.1| GH04632p [Drosophila melanogaster]	3e-14	GB11324-PA	1e-13	FBpp0073168	CG32245	FBgn0052245
226	cn3011	0.49	BB170022B10D08	1e-07	ref|XP_394780.2| PREDICTED: similar to CG10082-PA, isoform A [Apis mellifera]	5e-10	GB17383-PA	2e-07	FBpp0071579	CG10082	FBgn0034644
227	cn30149	0.006	BB160016B20H12	3e-07	ref|XP_623713.1| PREDICTED: similar to ENSANGP00000021000, partial [Apis mellifera]	2e-09	GB17367-PA	4e-08	FBpp0075214	CG32155	FBgn0052155
228	cn3024	8e-13	Contig1778	2e-07	ref|XP_393370.2| PREDICTED: similar to proteasome 26S non-ATPase subunit 12 [Apis	9e-10	GB11260-PA	0	0	unknown	unknown
229	cn3026	1e-15	Contig1223	7e-15	ref|XP_966692.1| PREDICTED: similar to CG2331-PA, isoform A isoform 1 [Tribolium	1e-16	GB20017-PA	1e-16	FBpp0111819	TER94	FBgn0024923
231	cn3043	5e-36	Contig1662	3e-34	ref|XP_392000.1| PREDICTED: similar to cytochrome P450 [Apis mellifera]	1e-36	GB17793-PA	1e-20	FBpp0088707	Cyp6d5	FBgn0038194
232	cn3055	0.013	Contig2562	7e-13	gb|AAV84267.1| ubiquinol-cytochrome c reductase [Culicoides sonorensis]	6e-14	GB11150-PA	3e-12	FBpp0073995	CG3560	FBgn0030733
233	cn30650	0.052	BB160010A10C09	7e-07	ref|XP_397230.2| PREDICTED: similar to ENSANGP00000014347 [Apis mellifera]	3e-09	GB12914-PA	7e-06	FBpp0080970	CG9339	FBgn0032901
234	cn30782	0.18	BB170024A20G11	4e-11	ref|XP_397222.2| PREDICTED: similar to c-Maf-inducing protein Tc-mip isoform [Apis	2e-13	GB13517-PA	5.8	FBpp0113137	shakB	FBgn0085387
235	cn31223	9e-05	Contig1710	6e-06	ref|XP_623224.1| PREDICTED: similar to CG8773-PA, partial [Apis mellifera]	0.006	GB17753-PA	0.007	FBpp0082209	CG8774	FBgn0038136
237	cn31326	3e-06	BB170001A10G08	4e-25	ref|XP_396370.2| PREDICTED: similar to SON DNA-binding protein isoform A [Apis	2e-27	GB17129-PA	7e-19	FBpp0075255	th	FBgn0003691
238	cn31421	2e-12	Contig894	3e-17	ref|XP_391979.2| PREDICTED: similar to ENSANGP00000016822 [Apis mellifera]	2e-19	GB19979-PA	1e-17	FBpp0073133	Gad1	FBgn0004516
239	cn31492	0.78	Contig2048	9e-05	gb|AAY55318.1| IP12601p [Drosophila melanogaster]	1e-06	GB11370-PA	8e-07	FBpp0077563	CG31664	FBgn0051664
240	cn3159	1e-21	BB170030A20B11	9e-15	ref|XP_392078.2| PREDICTED: similar to ENSANGP00000017613 [Apis mellifera]	4e-17	GB19501-PA	3e-11	FBpp0083275	CG5023	FBgn0038774
241	cn31590	2.4	BB160009A20D07	2e-10	ref|XP_395519.2| PREDICTED: similar to ENSANGP00000012272 [Apis mellifera]	8e-13	GB12209-PA	3e-08	FBpp0085619	mus209	FBgn0005655
242	cn31649	0.19	BB170007B20E11	2e-13	ref|XP_395357.2| PREDICTED: similar to TIA-1 homologue [Apis mellifera]	1e-15	GB16649-PA	1e-06	FBpp0111476	CG34354	FBgn0085383
243	cn31726	0.91	BB160016B10D11	1e-12	ref|XP_396290.2| PREDICTED: similar to ENSANGP00000010944 [Apis mellifera]	5e-15	GB10547-PA	2e-07	FBpp0082633	alpha-Man-IIb	FBgn0026616
244	cn31727	4e-06	BB170032A20E05	2e-15	ref|XP_315894.1| ENSANGP00000016822 [Anopheles gambiae str. PEST]	1e-17	GB19979-PA	2e-17	FBpp0073133	Gad1	FBgn0004516
246	cn31930	Requested by Polistes read or contig		3e-40	Contig34111	1e-10	GB15049-PB	9e-09	FBpp0078130	CG7470	FBgn0037146
247	cn3203	0.1	BB170005B10G08	3e-18	gb|AAY21644.1| transferrin [Solenopsis invicta]	2e-19	GB19745-PA	3.9	FBpp0074591	CG6996	FBgn0036950
248	cn32102	4e-18	Contig2075	3e-10	ref|XP_623506.1| PREDICTED: similar to ribosomal protein L9 [Apis mellifera]	2e-12	GB15648-PA	1e-07	FBpp0079753	RpL9	FBgn0015756
250	cn32624	5e-25	Contig1431	9e-18	ref|XP_394773.2| PREDICTED: similar to ENSANGP00000014744 [Apis mellifera]	4e-20	GB13198-PA	2e-13	FBpp0074582	CG14232	FBgn0031061
251	cn32840	0.19	BB170030A10H03	6e-11	ref|XP_393947.2| PREDICTED: similar to ENSANGP00000002431 [Apis mellifera]	3e-13	GB10659-PA	9e-09	FBpp0288796	CG10186	FBgn0032797
252	cn32897	2e-09	Contig967	6e-32	ref|XP_393761.1| PREDICTED: similar to GTP-binding nuclear protein RAN1 [Apis	3e-34	GB13869-PA	8e-32	FBpp0073328	ran	FBgn0020255
254	cn33124	0.12	Contig491	5e-10	ref|XP_624673.1| PREDICTED: similar to CG8912-PC, isoform C [Apis mellifera]	3e-12	GB18145-PA	0.037	FBpp0112117	CG7878	FBgn0037549
255	cn33449	0.18	BB170024B20H05	5e-11	ref|XP_973461.1| PREDICTED: similar to CG2818-PA, isoform A [Tribolium castaneum]	4e-11	GB13115-PA	6e-05	FBpp0077227	CG2818	FBgn0031566
256	cn33574	4e-17	Contig2626	3e-11	ref|XP_393009.2| PREDICTED: similar to GA12901-PA [Apis mellifera]	1e-13	GB11838-PA	7.8	FBpp0082982	CG14314	FBgn0038581
257	cn33651	0.13	BB170003A20B10	3e-09	ref|NP_001011562.1| hypothetical protein LOC406065 [Apis mellifera]	8e-14	GB15790-PB	6e-07	FBpp0083938	CG13606	FBgn0039161
259	cn33722	0.057	BB160019A20E09	1e-07	ref|XP_972733.1| PREDICTED: similar to CG7029-PA [Tribolium castaneum]	9e-12	GB10257-PA	0	0	unknown	unknown
260	cn33913	1e-19	BB170019A20C04	2e-13	ref|XP_975440.1| PREDICTED: similar to CG2163-PA, isoform A [Tribolium castaneum]	1e-15	GB13003-PA	2e-06	FBpp0087864	Pabp2	FBgn0005648
261	cn34002	0.2	Contig2875	1e-14	ref|XP_394758.2| PREDICTED: similar to CG1019-PA, isoform A [Apis mellifera]	6e-17	GB19606-PA	6e-13	FBpp0081134	Mlp84B	FBgn0014863
262	cn34208	2e-24	BB160016B10A05	4e-17	ref|XP_392152.2| PREDICTED: similar to MGC81713 protein [Apis mellifera]	2e-19	GB11515-PA	4e-06	FBpp0078765	sip1	FBgn0024191
263	cn34315	0.12	Contig2141	2e-09	gb|AAS93742.1| RE24802p [Drosophila melanogaster]	3e-22	GB11471-PA	2e-11	FBpp0076053	CG8177	FBgn0036043
264	cn34327	0.43	Contig908	4e-10	ref|XP_397230.2| PREDICTED: similar to ENSANGP00000014347 [Apis mellifera]	2e-12	GB12914-PA	0.0001	FBpp0080970	CG9339	FBgn0032901
265	cn34463	0.13	BB170020A20H03	3e-06	ref|XP_624683.1| PREDICTED: similar to RING finger protein 14 (Androgen	1e-08	GB15902-PA	0	0	unknown	unknown
266	cn34484	9e-13	BB170029B10B11	4e-13	ref|XP_393723.2| PREDICTED: similar to CG17060-PA [Apis mellifera]	2e-15	GB17826-PA	5e-13	FBpp0077029	Rab10	FBgn0015789
267	cn34645	0.17	Contig489	3e-07	ref|XP_975184.1| PREDICTED: similar to Protein disulfide-isomerase precursor (PDI)	5e-16	GB17736-PA	0.0009	FBpp0075403	Pdi	FBgn0014002
269	cn35161	4e-10	BB170020B20E11	5e-05	ref|XP_396951.2| PREDICTED: similar to GA19037-PA [Apis mellifera]	2e-07	GB16940-PA	0	0	unknown	unknown
270	cn35222	0.91	BB160017B20B05	3e-05	ref|XP_396592.2| PREDICTED: similar to pregnancy-induced growth inhibitor [Apis	1e-07	GB12425-PA	0	0	unknown	unknown
273	cn35461	0.67	BB170016B10E12	3e-06	ref|XP_966406.1| PREDICTED: similar to CG7461-PA isoform 1 [Tribolium castaneum]	8e-08	GB10312-PA	5e-06	FBpp0289511	CG7461	FBgn0034432
274	cn35471	0.024	BB170010A10H02	1e-11	ref|XP_396263.2| PREDICTED: similar to ENSANGP00000024503 [Apis mellifera]	5e-14	GB11840-PA	2e-09	FBpp0083072	Vha100-2	FBgn0028670
275	cn35751	0.25	BB170013B10E03	3e-09	ref|XP_624064.1| PREDICTED: similar to CG9590-PA [Apis mellifera]	1e-11	GB12061-PA	0.003	FBpp0082626	CG9590	FBgn0038360
277	cn35873	1.2	BB170017B20H03	2e-06	ref|XP_624491.1| PREDICTED: similar to ENSANGP00000005638, partial [Apis mellifera]	1e-08	GB30492-PA	0.0001	FBpp0086775	CG13340	FBgn0033868
278	cn35998	0.06	Contig933	1e-05	ref|XP_392381.2| PREDICTED: similar to CG12163-PA, isoform A [Apis mellifera]	5e-08	GB13004-PA	0	0	unknown	unknown
279	cn36089	2e-34	Contig851	9e-26	ref|XP_393024.2| PREDICTED: similar to homologue of Sarcophaga 26,29kDa proteinase	4e-28	GB18912-PA	4e-25	FBpp0075508	26-29-p	FBgn0250848
280	cn36215	0.89	Contig1655	2e-15	ref|XP_970616.1| PREDICTED: similar to CG5729-PB, isoform B [Tribolium castaneum]	1e-16	GB15374-PA	3e-16	FBpp0085953	Dgp-1	FBgn0027836
281	cn36262	0.099	BB170013B20C11	2e-12	ref|XP_624470.1| PREDICTED: similar to LP13185p [Apis mellifera]	9e-15	GB12596-PA	8e-13	FBpp0111469	CG34348	FBgn0085377
283	cn36588	1e-10	BB170004A20C03	6e-19	ref|XP_312589.2| ENSANGP00000014307 [Anopheles gambiae str. PEST]	2e-20	GB11121-PA	3e-20	FBpp0083084	CG7708	FBgn0038641
287	cn37259	1e-27	Contig1923	2e-14	ref|XP_967082.1| PREDICTED: similar to CG14321-PA [Tribolium castaneum]	3e-22	GB12537-PA	3e-15	FBpp0082935	CG14321	FBgn0038540
288	cn37331	1e-16	Contig196	2e-10	ref|XP_623762.1| PREDICTED: similar to ENSANGP00000016822 [Apis mellifera]	1e-12	GB19979-PA	2e-08	FBpp0073133	Gad1	FBgn0004516
289	cn37363	1e-11	BB160017B10F02	0.005	ref|XP_972330.1| PREDICTED: similar to eukaryotic translation initiation factor 2A	1e-09	GB14439-PA	0.69	FBpp0113085	CG7414	FBgn0037135
290	cn37393	0.67	BB170013A20G05	3e-07	ref|XP_394835.2| PREDICTED: similar to BTB/POZ domain-containing protein [Apis	1e-09	GB17644-PA	0	0	unknown	unknown
291	cn37584	0.37	Contig413	2e-07	ref|XP_392768.2| PREDICTED: similar to ENSANGP00000003580 [Apis mellifera]	1e-09	GB11932-PA	4e-09	FBpp0079983	CG15483	FBgn0032457
292	cn37996	0.18	Contig3110	9e-07	ref|XP_393004.2| PREDICTED: similar to CG1677-PA [Apis mellifera]	4e-09	GB18661-PA	0	0	unknown	unknown
293	cn38025	0.071	BB170029A20C08	1e-05	ref|XP_972571.1| PREDICTED: similar to CG17579-PA, isoform A [Tribolium castaneum]	1e-10	GB11902-PA	0.0007	FBpp0086969	sca	FBgn0003326
294	cn38121	2e-11	BB160003B20A12	7e-07	ref|XP_392304.2| PREDICTED: similar to CG31803-PA [Apis mellifera]	3e-09	GB11410-PA	3.4	FBpp0080851	CdGAPr	FBgn0032821
295	cn38296	0.027	BB170022B20H06	9e-05	ref|XP_392420.2| PREDICTED: similar to HLA-B-associated transcript 3 [Apis	4e-07	GB11082-PA	0.062	FBpp0288465	CG7546	FBgn0035793
297	cn38536	0.88	BB170018B10A07	9e-10	ref|XP_975934.1| PREDICTED: similar to CG3011-PA isoform 3 [Tribolium castaneum]	6e-12	GB14485-PA	8e-08	FBpp0288674	CG3011	FBgn0029823
299	cn39317	0.22	BB160016A10E12	6e-08	ref|XP_392436.2| PREDICTED: similar to ENSANGP00000011812 [Apis mellifera]	3e-10	GB16333-PA	0.064	FBpp0089099	CG15270	FBgn0028879
300	cn39368	0.26	BB170018A10E04	9e-09	ref|XP_395437.2| PREDICTED: similar to G kinase anchoring protein 1 [Apis mellifera]	5e-11	GB19992-PA	7.8	FBpp0083267	CG17186	FBgn0038741
301	cn39553	0.0005	BB170015B20H05	2e-13	gb|AAL39441.1| GM14873p [Drosophila melanogaster]	8e-16	GB18938-PA	2e-15	FBpp0073873	CG9281	FBgn0030672
302	cn39788	7e-18	BB160004B20D11	1e-11	ref|XP_395658.2| PREDICTED: similar to GA16920-PA [Apis mellifera]	6e-14	GB13852-PA	0.0001	FBpp0077261	CG3246	FBgn0031538
303	cn39853	0.14	BB170020B10H03	3e-08	ref|XP_970771.1| PREDICTED: similar to CG18408-PB, isoform B [Tribolium castaneum]	7e-07	GB30071-PF	0.0001	FBpp0289107	CAP	FBgn0033504
304	cn40052	0.06	BB170026A20C08	5e-14	ref|XP_396263.2| PREDICTED: similar to ENSANGP00000024503 [Apis mellifera]	2e-16	GB11840-PA	9e-15	FBpp0083073	CG7678	FBgn0038613
305	cn40102	0.002	BB170024A20D09	1e-07	ref|NP_722852.1| CG3104-PB, isoform B [Drosophila melanogaster]	3e-14	GB19946-PA	1e-09	FBpp0077371	CG3104	FBgn0031473
306	cn40267	0.061	Contig1319	2e-21	ref|XP_968647.1| PREDICTED: similar to CG5640-PA, isoform A [Tribolium castaneum]	1e-23	GB11224-PA	2e-22	FBpp0079666	CG5640	FBgn0032207
308	cn40441	0.099	Contig2737	4e-07	ref|XP_392436.2| PREDICTED: similar to ENSANGP00000011812 [Apis mellifera]	2e-09	GB16333-PA	9e-06	FBpp0089099	CG15270	FBgn0028879
309	cn40442	0.14	Contig531	2e-12	ref|XP_624491.1| PREDICTED: similar to ENSANGP00000005638, partial [Apis mellifera]	9e-15	GB30492-PA	0.006	FBpp0076363	CG32351	FBgn0052351
310	cn40622	4e-16	BB170013B20H12	1e-09	ref|XP_624135.1| PREDICTED: similar to ENSANGP00000013540 [Apis mellifera]	5e-12	GB18081-PA	0.028	FBpp0073007	CG1120	FBgn0035462
311	cn40774	2e-19	BB170010B10C12	5e-13	ref|XP_393806.2| PREDICTED: similar to ENSANGP00000010297 [Apis mellifera]	2e-15	GB16864-PA	3e-11	FBpp0079454	CG4389	FBgn0028479
312	cn40775	2e-11	Contig2746	5e-06	gb|AAT34978.1| guanine nucleotide-binding protein G(o) alpha subunit [Sitobion	2e-08	GB30290-PA	4e-08	FBpp0089316	G-oalpha47A	FBgn0001122
314	cn40799	0.13	BB170027B10B03	2e-12	ref|XP_970328.1| PREDICTED: similar to CG4752-PA [Tribolium castaneum]	2.1	GB10772-PA	3e-14	FBpp0071743	CG4752	FBgn0034733
315	cn40841	1e-16	BB160011B10B02	7e-12	ref|XP_392705.2| PREDICTED: similar to ENSANGP00000013071 [Apis mellifera]	3e-14	GB17864-PA	2e-12	FBpp0084968	CG7920	FBgn0039737
317	cn41036	1e-20	Contig612	8e-14	ref|XP_973546.1| PREDICTED: similar to Serine/threonine-protein phosphatase 2A	4e-16	GB14863-PA	1e-14	FBpp0079148	mts	FBgn0004177
318	cn41139	2e-17	Contig346	4e-11	ref|XP_392376.2| PREDICTED: similar to CG5237-PA [Apis mellifera]	2e-13	GB15608-PA	3e-06	FBpp0083156	unc79	FBgn0038693
319	cn41167	0.34	BB170006B10B03	9e-10	ref|XP_975809.1| PREDICTED: similar to Glutamate--cysteine ligase catalytic subunit	4e-14	GB10922-PA	3e-10	FBpp0089361	Gclc	FBgn0040319
320	cn41176	8e-10	Contig2352	2e-08	ref|XP_396330.2| PREDICTED: similar to CG2083-PA [Apis mellifera]	8e-11	GB13880-PA	0	0	unknown	unknown
321	cn41428	1.2	BB160019B10G02	1e-11	ref|XP_396834.1| PREDICTED: similar to mitogen-activated protein kinase kinase 7	6e-14	GB17167-PA	5.8	FBpp0099955	Hr4	FBgn0023546
322	cn417	Requested by GenBank ID		2e-75	gi|82622287|gb|DQ279463.1| Reticulitermes flavipes family 4	6e-07	GB30525-PA	1e-48	FBpp0100176	mt:CoI	FBgn0013674
324	cn41880	0.1	BB170010A10E08	3e-22	ref|XP_393947.2| PREDICTED: similar to ENSANGP00000002431 [Apis mellifera]	2e-24	GB10659-PA	5e-13	FBpp0288796	CG10186	FBgn0032797
325	cn4189	8e-11	BB160017B10A08	4e-12	ref|XP_394487.2| PREDICTED: similar to ENSANGP00000011006 [Apis mellifera]	2e-14	GB18727-PA	1e-10	FBpp0079640	CG5362	FBgn0032237
327	cn41932	3e-10	Contig1708	4e-05	ref|XP_393456.2| PREDICTED: similar to ENSANGP00000011794 [Apis mellifera]	2e-07	GB14166-PA	0	0	unknown	unknown
328	cn41996	0.014	Contig919	2e-08	gb|AAA28275.1| transposase	0.018	GB17021-PA	9.9	FBpp0081702	CG3996	FBgn0037800
330	cn42135	7e-21	BB170012A20E02	3e-14	gb|AAP51177.1| fumarase [Ascaris suum]	1e-16	GB15172-PA	3e-16	FBpp0070915	l(1)G0255	FBgn0028336
332	cn42541	0.27	Contig1454	8e-06	ref|XP_395209.2| PREDICTED: similar to CG5067-PA [Apis mellifera]	4e-08	GB30190-PA	0	0	unknown	unknown
333	cn42576	3e-07	Contig1823	4e-05	emb|CAH90721.1| hypothetical protein [Pongo pygmaeus]	4e-09	GB19687-PA	0.0001	FBpp0070466	CG2712	FBgn0024975
334	cn427	0.2	BB160021B10G08	0.28	gb|AAM48386.1| RE03056p [Drosophila melanogaster]	0.31	GB14027-PB	0.004	FBpp0086607	CG30480	FBgn0050480
337	cn42932	2e-18	BB170002B10G10	1e-10	gb|ABF18333.1| ribonuclease T2 family [Aedes aegypti]	2e-16	GB12226-PA	2e-12	FBpp0076469	RNaseX25	FBgn0010406
339	cn43267	0.028	Contig1243	3e-11	ref|XP_969209.1| PREDICTED: similar to sphingosine-1-phosphatase [Tribolium	3e-15	GB10126-PA	0	0	unknown	unknown
340	cn43606	2e-15	BB170008A20C12	2e-09	ref|XP_392382.2| PREDICTED: similar to Hypoxia-inducible factor 1 alpha (HIF-1 alpha)	7e-12	GB16786-PA	0	0	unknown	unknown
341	cn43736	0.3	Contig1438	5e-18	ref|XP_395213.2| PREDICTED: similar to PWWP domain containing 2, partial [Apis	2e-20	GB30527-PA	5.9	FBpp0087470	CG30007	FBgn0050007
342	cn43745	1e-06	Contig881	7e-07	ref|XP_625050.1| PREDICTED: similar to ENSANGP00000020419 [Apis mellifera]	3e-09	GB19004-PA	1.2	FBpp0086723	mam	FBgn0002643
343	cn43941	0.32	BB160019A10E09	2e-18	ref|XP_623224.1| PREDICTED: similar to CG8773-PA, partial [Apis mellifera]	1e-20	GB12098-PA	1e-14	FBpp0288476	CG8773	FBgn0038135
344	cn44025	3e-19	BB170004A10C01	8e-13	ref|XP_393357.1| PREDICTED: similar to ENSANGP00000010755 [Apis mellifera]	4e-15	GB16989-PA	0.022	FBpp0084154	CG11848	FBgn0039282
349	cn44541	8e-15	Contig2535	6e-09	ref|XP_975596.1| PREDICTED: similar to CG4173-PA [Tribolium castaneum]	3e-11	GB17411-PA	4e-10	FBpp0083352	2015-09-02	unknown
350	cn44570	1e-22	Contig2029	5e-16	ref|XP_392554.2| PREDICTED: similar to GA13696-PA [Apis mellifera]	2e-18	GB15450-PA	8e-13	FBpp0112393	tmod	FBgn0082582
353	cn44830	5e-28	Contig676	1e-20	ref|XP_623927.1| PREDICTED: similar to MGC84348 protein [Apis mellifera]	7e-23	GB14157-PA	0	0	unknown	unknown
354	cn44970	2e-18	Contig441	2e-14	gb|AAI08501.1| Unknown (protein for MGC:130849) [Xenopus laevis]	4e-16	GB18955-PA	1e-11	FBpp0072932	PHGPx	FBgn0035438
355	cn45064	0.82	Contig144	1e-19	ref|XP_392762.1| PREDICTED: similar to GA15125-PA [Apis mellifera]	5e-22	GB16885-PA	0.001	FBpp0088149	CG1909	FBgn0039911
356	cn45126	3e-23	BB170008B10G07	5e-16	ref|XP_392558.1| PREDICTED: similar to YTH domain containing 2 [Apis mellifera]	2e-18	GB15771-PA	3.5	FBpp0080988	CG9323	FBgn0032883
357	cn4532	2e-07	BB160017A20G12	8e-14	ref|XP_613630.1| PREDICTED: similar to progesterone membrane binding protein [Bos	6e-11	GB19351-PA	2e-13	FBpp0073959	CG9066	FBgn0030703
358	cn4570	5e-17	Contig1503	7e-18	ref|XP_392001.1| PREDICTED: similar to cytochrome P450 [Apis mellifera]	3e-20	GB19967-PA	5e-12	FBpp0088126	Cyp9b2	FBgn0015039
359	cn45874	0.084	BB170012A10G10	4e-12	ref|XP_623829.1| PREDICTED: similar to CG32227-PA, partial [Apis mellifera]	2e-14	GB19152-PA	2e-09	FBpp0074617	gogo	FBgn0052227
361	cn46275	0.13	BB170031B10D09	3e-21	ref|XP_392578.2| PREDICTED: similar to CG7462-PB, isoform B [Apis mellifera]	1e-23	GB10337-PA	2e-12	FBpp0111614	Ank2	FBgn0085445
363	cn4668	3e-19	BB170020B20G09	1e-12	ref|XP_392950.2| PREDICTED: similar to ENSANGP00000015216, partial [Apis mellifera]	5e-15	GB17174-PA	4e-14	FBpp0072172	CG3376	FBgn0034997
364	cn46757	8e-10	BB160009B10F08	1e-06	ref|XP_393965.2| PREDICTED: similar to ribosomal protein SA [Apis mellifera]	6e-09	GB19082-PA	5e-07	FBpp0070279	sta	FBgn0003517
365	cn46800	0.13	BB170030A10D09	4e-12	ref|XP_393529.2| PREDICTED: similar to ENSANGP00000020224 [Apis mellifera]	2e-14	GB14750-PA	5.8	FBpp0077082	CG15625	FBgn0031644
367	cn46969	0.25	Contig663	7e-12	ref|XP_395217.2| PREDICTED: similar to CG9153-PA, isoform A [Apis mellifera]	4e-14	GB12940-PA	6e-11	FBpp0072564	CG9153	FBgn0035207
371	cn47168	2e-06	Contig919	1e-09	gb|AAC47445.1| mariner transposase [Cymodusa distincta]	1e-06	GB17021-PA	0	0	unknown	unknown
373	cn47364	0.13	Contig440	8e-06	ref|XP_319827.2| ENSANGP00000016567 [Anopheles gambiae str. PEST]	8e-08	GB11759-PA	8e-07	FBpp0074554	mRpS14	FBgn0044030
379	cn47869	2e-30	Contig1860	7e-23	gb|AAS57867.1| actin [Megachile rotundata]	3e-25	GB18527-PA	2e-24	FBpp0082597	Act88F	FBgn0000047
382	cn48340	0.071	BB160006B10E02	7e-13	ref|XP_624257.1| PREDICTED: similar to Klhl5 protein [Apis mellifera]	3e-15	GB14989-PA	2e-08	FBpp0071251	CG17754	FBgn0030114
384	cn48555	9e-09	Contig2591	0.0007	ref|XP_392204.1| PREDICTED: similar to CG7103-PA [Apis mellifera]	3e-06	GB12643-PA	0.001	FBpp0074411	Pvf1	FBgn0030964
385	cn48649	0.13	BB160008A20B03	2e-07	ref|XP_397003.2| PREDICTED: similar to ENSANGP00000005626 [Apis mellifera]	9e-10	GB12299-PA	0.0002	FBpp0082955	CG7397	FBgn0038543
386	cn48651	0.019	Contig2921	6e-09	sp|Q25489|HYEP_MANSE Juvenile hormone epoxide hydrolase (Juvenile hormone-specific	2e-09	GB10771-PA	3e-09	FBpp0085804	Jheh3	FBgn0034406
389	cn49007	0.005	BB160005B20B07	1e-07	ref|XP_394202.2| PREDICTED: similar to GA11808-PA [Apis mellifera]	5e-10	GB11675-PA	9e-06	FBpp0071854	nahoda	FBgn0034797
391	cn49084	5e-13	Contig665	2e-19	ref|XP_393328.1| PREDICTED: similar to epsilon subunit of coatomer protein complex	1e-21	GB10258-PA	0.017	FBpp0078891	epsilonCOP	FBgn0027496
392	cn49127	0.49	Contig1909	6e-17	ref|XP_396057.2| PREDICTED: similar to polyadenylate binding protein II [Apis	3e-19	GB11055-PA	1e-13	FBpp0085915	pAbp	FBgn0003031
393	cn49131	2e-33	Contig1804	4e-25	ref|XP_392018.2| PREDICTED: similar to GA17329-PA [Apis mellifera]	2e-27	GB16468-PA	5e-21	FBpp0289430	CG6145	FBgn0033853
394	cn4938	0.18	BB160009A20C06	2e-05	ref|XP_396612.2| PREDICTED: similar to protein phosphatase 1E (PP2C domain	8e-08	GB17739-PA	0	0	unknown	unknown
395	cn49499	0.25	BB170015B10E06	4e-10	gb|AAG43568.1| acetylcholinesterase [Apis mellifera]	2e-12	GB14873-PA	2e-05	FBpp0289713	Ace	FBgn0000024
396	cn49524	0.26	BB170013B20E09	3e-10	ref|XP_624128.1| PREDICTED: similar to CG3985-PA, isoform A [Apis mellifera]	1e-12	GB12564-PA	7e-06	FBpp0099901	Syn	FBgn0004575
397	cn49549	0.65	Contig2898	2e-10	ref|XP_395658.2| PREDICTED: similar to GA16920-PA [Apis mellifera]	8e-13	GB13852-PA	6e-05	FBpp0077261	CG3246	FBgn0031538
398	cn49560	0.098	BB160006B10G11	2e-13	ref|XP_392323.2| PREDICTED: similar to ENSANGP00000009134, partial [Apis mellifera]	4.9	GB16971-PA	0	0	unknown	unknown
399	cn49684	0.87	BB170012B10A07	4e-08	gb|AAX09282.1| zinc finger protein [Bombyx mori]	7e-18	GB19226-PA	6e-08	FBpp0071903	CG3800	FBgn0034802
400	cn49708	1.2	Contig896	1e-09	ref|XP_393281.2| PREDICTED: similar to ENSANGP00000013163 [Apis mellifera]	5e-12	GB30222-PA	1e-07	FBpp0076320	Prm	FBgn0003149
402	cn49875	0.02	BB160006A20H05	8e-14	ref|XP_309963.2| ENSANGP00000004426 [Anopheles gambiae str. PEST]	4e-16	GB11661-PB	2e-10	FBpp0099541	jim	FBgn0027339
403	cn49916	1.7	Contig221	2e-05	ref|XP_392494.1| PREDICTED: similar to ENSANGP00000012747 [Apis mellifera]	8e-08	GB11732-PA	0	0	unknown	unknown
405	cn50020	0.13	Contig2057	3e-05	ref|XP_623224.1| PREDICTED: similar to CG8773-PA, partial [Apis mellifera]	1e-07	GB12098-PA	2e-05	FBpp0082209	CG8774	FBgn0038136
406	cn50071	0.099	BB290004000A07	4e-08	ref|XP_394426.2| PREDICTED: hypothetical protein XP_394426 [Apis mellifera]	2e-10	GB17845-PA	9.9	FBpp0087091	CG8378	FBgn0027495
408	cn50353	0.011	Contig1503	5e-08	ref|XP_971175.1| PREDICTED: similar to Cytochrome P450 4c3 (CYPIVC3) [Tribolium	3e-07	GB10905-PA	2e-08	FBpp0087825	Cyp4e1	FBgn0015034
409	cn5045	5e-18	Contig1403	2e-14	ref|XP_393017.2| PREDICTED: similar to ENSANGP00000019624 [Apis mellifera]	7e-17	GB13157-PA	7.7	FBpp0075725	CG11560	FBgn0036249
411	cn50566	2e-12	Contig2006	0.018	ref|XP_623124.1| PREDICTED: similar to ENSANGP00000018558 [Apis mellifera]	8e-05	GB12876-PA	0.003	FBpp0074013	U2af50	FBgn0005411
413	cn50828	3e-16	BB160015B20F05	7e-12	ref|XP_392883.2| PREDICTED: similar to ENSANGP00000016144 [Apis mellifera]	3e-14	GB13989-PA	6e-08	FBpp0077369	CG31694	FBgn0051694
415	cn50944	0.35	Contig2240	3e-07	ref|XP_397280.2| PREDICTED: similar to FIII [Apis mellifera]	1e-09	GB11924-PA	0	0	unknown	unknown
417	cn5123	0.008	BB160015B10G01	1e-12	gb|AAC32024.1| vitellogenin [Pimpla nipponica]	3e-11	GB13999-PA	0.11	FBpp0075495	Hml	FBgn0029167
418	cn514	Requested by GenBank ID		1e-20	GB16653:(gnl|Amel|GB16653-RA)	0	0	1e-06	FBpp0100179	mt:ATPase6	FBgn0013672
419	cn51480	6e-15	Contig1514	2e-08	ref|XP_395212.2| PREDICTED: similar to ENSANGP00000012507 [Apis mellifera]	8e-11	GB11407-PA	0	0	unknown	unknown
420	cn52175	0.34	BB160016B10A05	1e-06	ref|XP_971022.1| PREDICTED: similar to CG9451-PA [Tribolium castaneum]	2e-11	GB15544-PA	3e-06	FBpp0084974	Acph-1	FBgn0000032
421	cn52351	1e-13	Contig1199	5e-08	ref|XP_393651.2| PREDICTED: similar to hypothetical protein MG01114.4 [Apis	2e-10	GB18719-PA	4.5	FBpp0081800	Sodh-2	FBgn0022359
423	cn5242	1e-21	BB170022B20H02	3e-15	ref|XP_624908.1| PREDICTED: similar to Lsm4 protein [Apis mellifera]	2e-17	GB12398-PA	9e-14	FBpp0099642	CG17768	FBgn0032240
424	cn52658	0.26	BB170011B10B12	1e-07	ref|XP_396399.2| PREDICTED: similar to ENSANGP00000021964 [Apis mellifera]	7e-10	GB15049-PA	9e-09	FBpp0078130	CG7470	FBgn0037146
425	cn52717	6e-23	Contig2081	8e-16	ref|XP_392132.1| PREDICTED: similar to ENSANGP00000012255 [Apis mellifera]	4e-18	GB12346-PA	7e-12	FBpp0078901	CG16947	FBgn0031816
426	cn52727	0.0004	BB170030B20C09	3e-07	ref|XP_972867.1| PREDICTED: similar to CG10145-PA [Tribolium castaneum]	3e-14	GB30599-PA	3e-05	FBpp0086606	mspo	FBgn0020269
428	cn52916	0.066	Contig369	8e-06	dbj|BAC10612.1| heparanase-like protein [Bombyx mori]	3e-10	GB30056-PA	3.5	FBpp0083971	CG13605	FBgn0039150
433	cn53588	6e-17	BB160021B20A11	2e-11	ref|XP_392000.1| PREDICTED: similar to cytochrome P450 [Apis mellifera]	8e-14	GB17793-PA	4e-07	FBpp0089238	Cyp9f2	FBgn0038037
434	cn53662	0.097	Contig462	7e-12	gb|ABD36272.1| vacuolar protein sorting 26 [Bombyx mori]	8e-14	GB11174-PA	3e-11	FBpp0077938	CG4074	FBgn0037017
435	cn54095	0.13	Contig88	4e-12	ref|XP_623928.1| PREDICTED: similar to CG5931-PA [Apis mellifera]	2e-14	GB15157-PA	3e-11	FBpp0075282	CG5931	FBgn0036548
436	cn54125	2e-06	Contig2278	0.001	gb|AAT92216.1| ATP synthase c-subunit [Ixodes pacificus]	0.0003	GB16842-PA	0.0001	FBpp0085136	CG1746	FBgn0039830
437	cn54139	0.25	BB170002A10C01	5e-10	ref|XP_970124.1| PREDICTED: similar to CG3861-PA, isoform A [Tribolium castaneum]	4e-11	GB12573-PA	2e-10	FBpp0070872	kdn	FBgn0086133
438	cn5425	0.13	BB160006A10G05	5e-07	gb|AAL28237.1| GH12891p [Drosophila melanogaster]	2e-08	GB12775-PA	5e-09	FBpp0111474	CG34352	FBgn0085381
439	cn5456	8e-15	Contig2650	3e-10	ref|XP_392463.2| PREDICTED: similar to Choline O-acetyltransferase (CHOACTase)	1e-12	GB15117-PA	0.028	FBpp0080012	CG5122	FBgn0032471
440	cn54736	2e-08	Contig2535	8e-14	ref|XP_396102.2| PREDICTED: similar to GA21972-PA, partial [Apis mellifera]	4e-16	GB11172-PA	1e-13	FBpp0074145	2015-09-04	unknown
441	cn54748	1.7	Contig3016	5e-07	ref|XP_512112.1| PREDICTED: ATP synthase, H+ transporting, mitochondrial F1 complex,	1e-08	GB14791-PA	2e-08	FBpp0071794	blw	FBgn0011211
443	cn55148	1.2	BB170011B10C02	5e-08	ref|XP_320148.2| ENSANGP00000011666 [Anopheles gambiae str. PEST]	7e-10	GB17736-PA	6e-10	FBpp0075401	Pdi	FBgn0014002
446	cn5561	0.89	BB170012B20D12	6e-12	ref|XP_393281.2| PREDICTED: similar to ENSANGP00000013163 [Apis mellifera]	3e-14	GB30222-PA	1e-09	FBpp0076320	Prm	FBgn0003149
449	cn55937	0.26	BB170027A20D06	4e-07	ref|XP_623745.1| PREDICTED: similar to CG14722-PA [Apis mellifera]	2e-09	GB15377-PA	0.0005	FBpp0081907	CG14722	FBgn0037943
450	cn56032	2e-09	BB160011A20D12	7e-13	dbj|BAD52257.1| tropomyosin I [Plutella xylostella]	3e-15	GB10939-PA	5e-13	FBpp0082536	Tm2	FBgn0004117
451	cn56300	2e-16	Contig284	3e-10	ref|XP_393495.2| PREDICTED: similar to DNA excision repair protein ERCC-6 (Cockayne	1e-12	GB19793-PA	0.002	FBpp0076864	lama	FBgn0016031
454	cn56974	0.67	BB170011A20F11	3e-06	emb|CAA26595.1| unnamed protein product [Gallus gallus]	2e-08	GB19215-PA	8e-07	FBpp0072060	Alas	FBgn0020764
455	cn57377	4e-06	Contig741	0.053	ref|XP_397488.1| PREDICTED: hypothetical protein XP_397488 [Apis mellifera]	0.0002	GB16927-PA	0.081	FBpp0078262	CG15597	FBgn0037420
456	cn57611	0.0002	BB170028A20B03	1e-19	ref|XP_392199.2| PREDICTED: similar to CG9403-PA, isoform A [Apis mellifera]	4e-22	GB19838-PA	9e-17	FBpp0085440	jing	FBgn0086655
457	cn57761	7e-12	BB160003A10D03	3e-12	ref|XP_317947.2| ENSANGP00000020532 [Anopheles gambiae str. PEST]	2e-14	GB18430-PA	2e-13	FBpp0081592	AP-47	FBgn0024833
458	cn57941	0.35	BB170021B10A09	3e-11	ref|XP_396076.2| PREDICTED: similar to MGC53171 protein [Apis mellifera]	1e-13	GB12601-PA	8e-08	FBpp0073651	Rtc1	FBgn0020909
459	cn58098	2e-11	BB170029B10G04	4e-06	ref|XP_623332.1| PREDICTED: similar to ferrochelatase [Apis mellifera]	2e-08	GB15952-PA	2e-07	FBpp0085210	ferrochelatase	FBgn0024891
460	cn58435	0.3	Contig512	5e-10	ref|XP_974533.1| PREDICTED: similar to CG2212-PA, isoform A [Tribolium castaneum]	1e-13	GB10208-PA	4e-11	FBpp0071078	sws	FBgn0003656
461	cn5917	1e-28	Contig3083	8e-20	ref|XP_973607.1| PREDICTED: similar to CG12163-PB, isoform B [Tribolium castaneum]	4e-22	GB13004-PA	2e-18	FBpp0078465	CG12163	unknown
462	cn6061	0.16	BB160013A20E08	1e-14	ref|XP_394780.2| PREDICTED: similar to CG10082-PA, isoform A [Apis mellifera]	6e-17	GB17383-PA	6e-16	FBpp0071578	CG10082	FBgn0034644
463	cn6065	0.14	Contig683	2e-11	gb|AAC32024.1| vitellogenin [Pimpla nipponica]	5e-13	GB13999-PA	7.6	FBpp0100162	ppk11	FBgn0065109
464	cn6103	5e-25	Contig1739	7e-20	gb|ABA86367.1| CG8577 [Drosophila yakuba]	5e-26	GB17879-PA	2e-21	FBpp0087786	PGRP-SC1a	FBgn0043576
468	cn6517	4e-11	Contig522	3e-06	ref|XP_623112.1| PREDICTED: similar to ENSANGP00000011718 [Apis mellifera]	2e-08	GB16545-PA	0.007	FBpp0100150	7B2	FBgn0041707
469	cn6599	0.13	Contig2253	2e-12	gb|AAM46785.1| immune reactive putative protease inhibitor PrInh6 [Glossina	2e-14	GB15018-PA	0.0001	FBpp0075368	CG33259	FBgn0036495
470	cn6637	9e-09	Contig28	1e-05	gb|AAZ05449.1| Hsp70 [Bemisia tabaci]	2e-06	GB19503-PA	1e-06	FBpp0082175	Hsc70-2	FBgn0001217
472	cn6845	0.02	Contig2891	4e-14	ref|XP_624981.1| PREDICTED: similar to ENSANGP00000003425, partial [Apis mellifera]	2e-16	GB13614-PA	0.31	FBpp0086749	CG6197	FBgn0033859
473	cn6859	1e-24	Contig866	5e-20	ref|XP_623426.1| PREDICTED: similar to CG10077-PA, isoform A [Apis mellifera]	2e-19	GB12312-PA	3e-16	FBpp0076649	CG10077	FBgn0035720
474	cn7043	7e-36	BB170011A10B10	2e-27	ref|XP_392465.2| PREDICTED: similar to Bmsqd-2 [Apis mellifera]	1e-29	GB15796-PA	4e-22	FBpp0089309	sqd	FBgn0086897
475	cn7099	0.019	BB160013A10A07	4e-10	gb|EAL27537.1| GA21310-PA [Drosophila pseudoobscura]	1e-11	GB12098-PA	2e-11	FBpp0288476	CG8773	FBgn0038135
476	cn7178	7e-20	Contig2529	5e-14	ref|XP_311723.2| ENSANGP00000014274 [Anopheles gambiae str. PEST]	1e-15	GB11979-PA	5e-16	FBpp0082110	CG6359	FBgn0038065
477	cn7217	1.5	Contig1513	5e-15	ref|XP_624211.1| PREDICTED: similar to ENSANGP00000018513 [Apis mellifera]	3e-17	GB17773-PA	1e-14	FBpp0080622	CG10333	FBgn0032690
479	cn7465	1e-31	Contig1860	2e-23	gb|AAL29464.1| actin [Frankliniella occidentalis]	9e-26	GB18527-PA	7e-25	FBpp0082597	Act88F	FBgn0000047
480	cn7496	4e-15	Contig2174	3e-07	ref|XP_321151.2| ENSANGP00000020817 [Anopheles gambiae str. PEST]	2e-11	GB18945-PA	1e-07	FBpp0072660	Cdc37	FBgn0011573
482	cn7690	0.37	BB170004B20B06	5e-24	ref|XP_394756.2| PREDICTED: similar to ENSANGP00000021019 [Apis mellifera]	2e-26	GB19354-PA	5e-21	FBpp0073572	Bap60	FBgn0025463
483	cn7780	0.0005	Contig2734	2e-29	ref|XP_973918.1| PREDICTED: similar to CG7975-PA [Tribolium castaneum]	1e-32	GB10598-PA	8e-26	FBpp0071631	Grx-1	FBgn0034658
485	cn819	5e-22	Contig1108	1e-17	ref|XP_623668.1| PREDICTED: similar to CG10077-PA, isoform A [Apis mellifera]	6e-20	GB12312-PA	1e-11	FBpp0078303	Rm62	FBgn0003261
486	cn8353	0.38	Contig1571	3e-12	ref|XP_392381.2| PREDICTED: similar to CG12163-PA, isoform A [Apis mellifera]	2e-14	GB13004-PA	3e-05	FBpp0078465	CG12163	unknown
487	cn8524	2e-23	Contig2352	1e-16	ref|XP_396330.2| PREDICTED: similar to CG2083-PA [Apis mellifera]	6e-19	GB13880-PA	2.7	FBpp0111549	CG34393	FBgn0085422
488	cn9073	2e-10	Contig767	2e-13	ref|NP_001014430.1| troponin C type I [Apis mellifera]	1e-15	GB10545-PA	4e-13	FBpp0087280	TpnC47D	FBgn0010423
489	cn9122	1e-05	Contig2770	1e-12	gb|AAR13731.1| cytochrome P450 CYP9K1 [Anopheles gambiae]	3e-11	GB16803-PA	7e-11	FBpp0089238	Cyp9f2	FBgn0038037
491	cn9340	0.002	Contig1971	2e-10	ref|XP_972639.1| PREDICTED: similar to Nucleoside diphosphate kinase 6 (NDK 6) (NDP	0.008	GB19270-PA	4e-06	FBpp0073750	nmdyn-D6	FBgn0030573
492	cn9482	0.66	BB160015B20B01	8e-11	ref|XP_394955.2| PREDICTED: similar to Rsk-2 [Apis mellifera]	4e-13	GB12043-PA	0.081	FBpp0077052	S6kII	FBgn0011285
493	cn9512	4e-24	Contig37	7e-17	ref|XP_976127.1| PREDICTED: similar to CG1987-PA isoform 5 [Tribolium castaneum]	4e-19	GB19525-PA	5e-17	FBpp0081755	Rbp1	FBgn0010252
494	cn9592	0.025	Contig1811	3e-07	ref|XP_321072.2| ENSANGP00000018314 [Anopheles gambiae str. PEST]	2.8	GB15828-PA	3.4	FBpp0077358	Chd1	FBgn0250786
496	cn9649	0.02	BB170007B20D03	7e-31	ref|XP_624112.1| PREDICTED: similar to H(+)-transporting ATPase [Apis mellifera]	3e-33	GB19171-PA	9e-33	FBpp0082140	Vha55	FBgn0005671
499	PmERK7
500	*cn1001-m90 listed as cn1001
501	*cn10076-m95 listed as cn10076
502	*cn10313-m60 listed as cn10313
503	*cn10388-m50 listed as cn10388
504	*cn11524-m95 listed as cn11524, cn11524 alone also on list
505	*cn12141-m70, listed as cn12141
506	*cn12352-m90, listed as cn12352

## Sheet: Table S2
Probe_name	Gene_name	Flybase_ID	Dmel_ortholog	haplometrotic	loser	winner
EWGM_SinvM_contig00429	SINVlc3_041854	FBgn0027783	Dmel_CG10212	-0.146003	0.366269	0.382864
EWGM_SinvM_contig00966	SINVlc3_010831	FBgn0013948	Dmel_CG18389	-0.37308	0.0851281	0.0875843
EWGM_SinvM_contig05439	SINVlc3_013377	FBgn0026262	Dmel_CG2009	-0.959925	-0.567952	-0.614286
EWGM_SinvM_contig05548	SINVlc3_021360	FBgn0010622	lethal (2) 06496	1.2871	0.653146	0.678596
EWGM_SinvM_contig06433	SI2.2.0_03838	FBgn0027538	Dmel_CG8536	3.94718	2.78902	3.00505
EWGM_SinvM_contig07163	SINVlc3_033334	FBgn0026141	Cytoplasmic dynein light chain 2	4.73895	4.33287	4.29709
EWGM_SinvM_contig07229	SINVlc3_021724	FBgn0020912	Pituitary homeobox 1 homolog	-0.968562	-0.493441	-0.45143
EWGM_SinvM_contig07409	SINVlc3_022342	FBgn0033465	Dmel_CG12140	2.48454	1.45331	1.45455
EWGM_SinvM_contig07526	SINVlc3_022380	FBgn0010300	brain tumor	1.77176	0.92732	0.910608
EWGM_SinvM_contig08004	SINVlc3_022106	FBgn0043791	Alkaline phosphatase	-0.915197	-0.334	-0.550744
EWGM_SinvM_contig08875	SI2.2.0_07272	FBgn0261619		2.62599	1.6946	1.65071
EWGM_SinvM_contig09220	SINVlc3_030945	FBgn0033958	Dmel_CG12858	0.585933	1.81522	1.37281
EWGM_SinvM_contig09887	SI2.2.0_15890	FBgn0260859	Dmel_CG3911	4.66681	3.99611	3.87604
EWGM_SinvM_contig10133	SI2.2.0_11647	FBgn0054001	Dmel_CG34001	3.91481	2.93231	2.86994
EWGM_SinvM_contig10138	SINVlc3_021018	FBgn0017414	Dmel_CG12346	-0.976645	-0.826983	-0.605266
EWGM_SinvM_contig101546	SI2.2.0_05349	FBgn0083962	Dmel_CG34126	1.15852	0.647508	0.611768
EWGM_SinvM_contig101725	SI2.2.0_13027	FBgn0262973		1.08561	1.39409	1.45317
EWGM_SinvM_contig101809	SINVlc3_030564	FBgn0000210	broad	1.8924	0.972778	1.07502
EWGM_SinvM_contig102619	SINVlc3_012484	FBgn0003062	Fibrillarin	4.63472	3.31732	3.21832
EWGM_SinvM_contig103385	SINVlc3_028266	FBgn0035113	pyrexia	0.00198406	0.641283	0.622726
EWGM_SinvM_contig103883	SI2.2.0_01198	FBgn0000179	bifid	1.07316	1.49721	1.5275
EWGM_SinvM_contig103986	SI2.2.0_15267	FBgn0030869	Suppressor of Cytokine Signaling at 16D	-0.880406	-0.691952	-0.579926
EWGM_SinvM_contig104322	SI2.2.0_06542	FBgn0003159	proximal to raf	0.554086	0.869629	0.878464
EWGM_SinvM_contig104535	SI2.2.0_00117	FBgn0053511	Dmel_CG33511	-0.716397	-0.415538	-0.349309
EWGM_SinvM_contig104596	SINVlc3_041207	FBgn0250843	Proteasome 35kD subunit	5.05062	4.11307	3.84292
EWGM_SinvM_contig104795	SINVlc3_032922	FBgn0031078	Dmel_CG11943	0.296774	-0.271568	-0.160838
EWGM_SinvM_contig105429	SINVlc3_035860	FBgn0034410	Topoisomerase I-interacting protein	2.73024	1.68574	1.67765
EWGM_SinvM_contig107300	SI2.2.0_16608	FBgn0051320	Dmel_CG31320	-1.03467	-0.803616	-0.66635
EWGM_SinvM_contig107447	SINVlc3_037007	FBgn0031059	Dmel_CG14229	-0.725911	-0.459569	-0.486558
EWGM_SinvM_contig107719	SINVlc3_029574	FBgn0029761	small conductance calcium-activated potassium channel	-0.539841	0.129993	0.279425
EWGM_SinvM_contig108929	SI2.2.0_12457	FBgn0051439	Dmel_CG31439	-1.00436	-0.190169	0.125532
EWGM_SinvM_contig109208	SINVlc3_011714	FBgn0011826	Protein phosphatase 2B at 14D	-1.02495	-0.674369	-0.59384
EWGM_SinvM_contig10952	SINVlc3_025141	FBgn0000064	Aldolase	0.229048	-0.486676	-0.288885
EWGM_SinvM_contig109555	SINVlc3_011619	FBgn0027090	Glutaminyl-tRNA synthetase	-1.06162	-0.643546	-0.692757
EWGM_SinvM_contig109608	SINVlc3_011621	FBgn0000046	Actin 87E	5.21916	5.55081	5.7932
EWGM_SinvM_contig109698	SINVlc3_011627	FBgn0038145	DnaJ-like-2	5.30349	4.77309	4.79265
EWGM_SinvM_contig11353	SI2.2.0_15094	FBgn0041711	Dmel_CG9792	0.46422	0.861979	0.909705
EWGM_SinvM_contig11861	SINVlc3_020652	FBgn0039528	distracted	-0.0269609	0.323167	0.3032
EWGM_SinvM_contig12007	SI2.2.0_08239	FBgn0034012	Hormone receptor 51	-0.922301	-0.580512	-0.375882
EWGM_SinvM_contig12197	SI2.2.0_15880	FBgn0028836	COP9 complex homolog subunit 7	3.14596	2.38258	2.2317
EWGM_SinvM_contig12253	SI2.2.0_02370	FBgn0010109	deadpan	-0.142909	0.127079	0.187818
EWGM_SinvM_contig12624	SI2.2.0_04462	FBgn0020248	stem cell tumor	1.0115	0.37952	0.400409
EWGM_SinvM_contig14186	SI2.2.0_02801	FBgn0034933	Dmel_CG3735	4.24503	3.62812	3.59361
EWGM_SinvM_contig14492	SINVlc3_015003	FBgn0053207	Dmel_CG33207	2.07411	1.63039	1.51119
EWGM_SinvM_contig14727	SI2.2.0_07110	FBgn0083949	Dmel_CG34113	-0.791612	-0.689997	-0.537015
EWGM_SinvM_contig15391	SI2.2.0_04743	FBgn0025454	Cytochrome P450 6g1	-0.954103	-0.577951	-0.472245
EWGM_SinvM_contig15803	SI2.2.0_04605	FBgn0035812	Dmel_CG7457	2.7016	1.88873	1.86623
EWGM_SinvM_contig15852	SINVlc3_033698	FBgn0026869	Dmel_CG1981	2.12823	3.0048	2.83001
EWGM_SinvM_contig15998	SI2.2.0_07904	FBgn0035199	Dmel_CG9134	-0.123711	-0.668177	-0.570113
EWGM_SinvM_contig16102	SI2.2.0_09594	FBgn0040001	Dmel_CG17374	-0.717869	0.377679	0.561758
EWGM_SinvM_contig16158	SINVlc3_035420	FBgn0061492	logjam	2.89493	2.28718	2.73181
EWGM_SinvM_contig16175	SI2.2.0_03167	FBgn0030806	Dmel_CG13001	0.500671	0.827016	0.785461
EWGM_SinvM_contig16240	SI2.2.0_04805	FBgn0041210	Dmel_CG1770	1.14868	0.62356	0.572447
EWGM_SinvM_contig16566	SINVlc3_038637	FBgn0036615	Probable O-sialoglycoprotein endopeptidase	3.31863	2.65454	2.46993
EWGM_SinvM_contig16795	SINVlc3_010837	FBgn0259178	Dmel_CG42283	-0.675344	-0.220613	-0.262
EWGM_SinvM_contig17629	SI2.2.0_11480	FBgn0026320	Twin of m4	-1.02721	-0.104739	0.0194278
EWGM_SinvM_contig17869	SINVlc3_031439	FBgn0034909	Dmel_CG4797	5.48237	4.78926	4.8808
EWGM_SinvM_contig17980	SINVlc3_031432	FBgn0039347	Dmel_CG5071	3.87743	3.10846	3.1525
EWGM_SinvM_contig18038	SINVlc3_001078	FBgn0069242	eclair	4.7255	4.09568	3.84383
EWGM_SinvM_contig18334	SI2.2.0_08223	FBgn0010473	turtle	-0.807184	-0.165381	0.00327188
EWGM_SinvM_contig19425	SI2.2.0_07866	FBgn0031023	Dmel_CG14200	-0.913219	-0.639378	-0.391598
EWGM_SinvM_contig19441	SI2.2.0_00794	FBgn0086707	nucampholin	0.382227	0.755055	0.748383
EWGM_SinvM_contig19628	SI2.2.0_08366	FBgn0031053	Dmel_CG14223	-0.996282	-0.706184	-0.876061
EWGM_SinvM_contig20125	SI2.2.0_02611	FBgn0261396	Diphenol oxidase A2	4.92224	4.0122	3.80068
EWGM_SinvM_contig20974	SINVlc3_015685	FBgn0016983	smallminded	1.80735	0.910004	0.749202
EWGM_SinvM_contig21043	SI2.2.0_03165	FBgn0031317	Dmel_CG5118	-0.0837924	-0.639812	-0.466759
EWGM_SinvM_contig21129	SI2.2.0_05223	FBgn0030170	Dmel_CG2990	3.62153	2.81459	2.85307
EWGM_SinvM_contig21248	SI2.2.0_08969	FBgn0031957	TweedleE	-0.959177	-0.448976	-0.406061
EWGM_SinvM_contig21324	SINVlc3_007217	FBgn0025390	Dmel_CG14796	0.0896581	0.612043	0.352574
EWGM_SinvM_contig22166	SI2.2.0_16472	FBgn0261648		-0.300469	0.0188469	0.0828667
EWGM_SinvM_contig22359	SINVlc3_027747	FBgn0004606	Zn finger homeodomain 1	3.24553	2.5835	2.56643
EWGM_SinvM_contig24180	SI2.2.0_02407	FBgn0003944	Ultrabithorax	0.950539	0.563029	0.612314
EWGM_SinvM_contig24250	SI2.2.0_00247	FBgn0002522	labial	-0.382219	-0.117555	0.0455669
EWGM_SinvM_contig24363	SI2.2.0_06637	FBgn0261269	Acid labile subunit	-0.979874	-0.607935	-0.772191
EWGM_SinvM_contig24378	SI2.2.0_10379	FBgn0036862	CBM21 domain-containing protein CG9619	-0.840411	-0.580996	-0.554923
EWGM_SinvM_contig24456	SI2.2.0_06235	FBgn0000289	combgap	2.50311	1.53964	1.57167
EWGM_SinvM_contig25289	SI2.2.0_16290	FBgn0260398	PSEA-binding protein 49kD	2.35754	1.53138	1.51722
EWGM_SinvM_contig25355	SINVlc3_033042	FBgn0050101	Dmel_CG30101	-0.0352374	0.245024	0.270928
EWGM_SinvM_contig26282	SINVlc3_016210	FBgn0010452	tartan	1.80805	1.26125	1.01541
EWGM_SinvM_contig26963	SI2.2.0_05495	FBgn0020309	crooked legs	0.055066	-0.483856	-0.364808
EWGM_SinvM_contig27765	SINVlc3_020517	FBgn0000114	arrest	2.2339	1.32963	1.46974
EWGM_SinvM_contig28575	SI2.2.0_05737	FBgn0053822	Histone H1	-0.756745	-0.454285	-0.279781
EWGM_SinvM_contig28694	SI2.2.0_03476	FBgn0086895	peanuts	4.35375	3.48012	3.55352
EWGM_SinvM_contig28966	SI2.2.0_15451	FBgn0259678	Dmel_CG42347	-0.667534	-0.402065	-0.285231
EWGM_SinvM_contig29021	SINVlc3_022954	FBgn0021796	Target of rapamycin	2.22673	1.74504	1.55403
EWGM_SinvM_contig30055	SI2.2.0_15437	FBgn0031010	Dmel_CG8028	0.182872	0.916746	0.642596
EWGM_SinvM_contig30339	SI2.2.0_01542	FBgn0039338	Transcriptional regulator ATRX homolog	1.55897	1.08556	1.03383
EWGM_SinvM_contig30342	SINVlc3_039755	FBgn0039338	Transcriptional regulator ATRX homolog	2.11172	1.27853	1.07282
EWGM_SinvM_contig30343	SI2.2.0_05547	FBgn0039338	Transcriptional regulator ATRX homolog	1.55864	0.746147	0.650697
EWGM_SinvM_contig30347	SI2.2.0_13561	FBgn0039338	Transcriptional regulator ATRX homolog	1.90909	1.20414	1.23667
EWGM_SinvM_contig30923	SINVlc3_021127	FBgn0037473	Dmel_CG10068	1.45947	0.992221	1.04411
EWGM_SinvM_contig31522	SI2.2.0_08848	FBgn0003435	smooth	0.241246	0.628457	0.625202
EWGM_SinvM_contig33521	SI2.2.0_06791	FBgn0030034	Dmel_CG10555	-0.624398	-0.0668619	-0.107736
EWGM_SinvM_contig33603	SINVlc3_021018	FBgn0017414	Dmel_CG12346	0.803387	0.346552	0.305699
EWGM_SinvM_contig33913	SINVlc3_011615	FBgn0031980	Ribosomal protein L36A	1.3963	1.08241	0.522207
EWGM_SinvM_contig33960	SI2.2.0_10757	FBgn0038839	Dmel_CG10830	-0.882388	-0.419976	-0.312132
EWGM_SinvM_contig34420	SI2.2.0_03603	FBgn0005658	Ets at 65A	-0.908418	-0.571784	-0.381192
EWGM_SinvM_contig34751	SI2.2.0_05151	FBgn0260639	gamma-Tubulin at 23C	1.25947	0.475999	0.516566
EWGM_SinvM_contig35014	SI2.2.0_10395	FBgn0033932	Dmel_CG8422	-0.877547	-0.294792	-0.408278
EWGM_SinvM_contig35361	SINVlc3_038934	FBgn0015509	lin-19-like	-0.122205	0.168946	0.294074
EWGM_SinvM_contig35428	SI2.2.0_09807	FBgn0067318	Dmel_CG40451	-0.356115	-0.117864	-0.0821393
EWGM_SinvM_contig36639	SINVlc3_009032	FBgn0051632	senseless-2	0.0129101	0.183778	0.337507
EWGM_SinvM_contig36924	SI2.2.0_07876	FBgn0000163	bazooka	2.59135	1.90162	1.87662
EWGM_SinvM_contig37105	SI2.2.0_12952	FBgn0262866		2.1701	1.40845	1.37725
EWGM_SinvM_contig38628	SINVlc3_022560	FBgn0046258	Dmel_CG12880	0.538943	0.0144797	0.14452
EWGM_SinvM_contig39424	SI2.2.0_10083	FBgn0013988	Stretchin-Mlck	0.238057	0.657669	0.710778
EWGM_SinvM_contig39508	SINVlc3_016727	FBgn0034650	Dmel_CG10318	2.83474	1.69153	1.81303
EWGM_SinvM_contig39709	SINVlc3_016715	FBgn0040752	Dmel_CG30483	0.739176	0.323301	0.14339
EWGM_SinvM_contig40047	SI2.2.0_11562	FBgn0036725	Dmel_CG18265	-0.894537	-0.618032	-0.560495
EWGM_SinvM_contig40577	SINVlc3_009475	FBgn0010328	without children	0.224812	0.377343	0.416626
EWGM_SinvM_contig40579	SI2.2.0_80645	FBgn0086707	nucampholin	0.320193	0.749584	0.764497
EWGM_SinvM_contig40789	SI2.2.0_80531	FBgn0015816	SLY-1 homologous	1.87963	1.35655	1.23483
EWGM_SinvM_contig41667	SINVlc3_029172	FBgn0039835	mitochondrial ribosomal protein L32	0.361416	0.0567236	-0.046559
EWGM_SinvM_contig41845	SI2.2.0_01964	FBgn0015298	Signal recognition particle protein 19	4.36902	3.36799	3.39279
EWGM_SinvM_contig42203	SINVlc3_023795	FBgn0016070	smaug	5.78335	5.24233	5.56331
EWGM_SinvM_contig42369	SI2.2.0_08353	FBgn0032940	Mlx interactor	1.17903	0.664376	0.755544
EWGM_SinvM_contig42505	SINVlc3_020019	FBgn0052732	Dmel_CG32732	3.71615	3.02478	3.0821
EWGM_SinvM_contig42536	SINVlc3_019972	FBgn0030400	Dmel_CG11138	0.335873	-0.339438	-0.170621
EWGM_SinvM_contig42647	SI2.2.0_04316	FBgn0033089	Peptidyl-prolyl cis-trans isomerase	4.00916	2.89979	2.68504
EWGM_SinvM_contig42706	SINVlc3_019982	FBgn0027581	Dmel_CG6191	0.650414	0.324107	0.241734
EWGM_SinvM_contig43120	SI2.2.0_04792	FBgn0034647	Dmel_CG15678	-0.535536	0.654808	0.823035
EWGM_SinvM_contig43267	SI2.2.0_07912	FBgn0000246	crossover suppressor on 3 of Gowen	1.47454	1.87055	1.88348
EWGM_SinvM_contig43383	SI2.2.0_80197	FBgn0004595	prospero	-0.577026	-0.210512	-0.1526
EWGM_SinvM_contig43480	SI2.2.0_02280	FBgn0040071	taranis	1.46832	1.78808	1.83902
EWGM_SinvM_contig43500	SI2.2.0_11790	FBgn0014388	sprouty	-0.866654	-0.767581	-0.570114
EWGM_SinvM_contig43531	SINVlc3_016920	FBgn0027073	Dmel_CG4302	-0.0514138	0.487152	0.203469
EWGM_SinvM_contig44645	SINVlc3_007950	FBgn0000568	Ecdysone-induced protein 75B	3.39267	2.78975	2.84083
EWGM_SinvM_contig44891	SI2.2.0_14904	FBgn0034622	Dmel_CG15666	-0.953345	-0.661044	-0.655291
EWGM_SinvM_contig45160	SI2.2.0_14806	FBgn0037777	Dmel_CG11722	4.24416	3.37297	3.22544
EWGM_SinvM_contig45872	SINVlc3_016380	FBgn0261569		-0.806329	-0.41971	-0.610415
EWGM_SinvM_contig45969	SI2.2.0_04417	FBgn0031273	Dmel_CG2839	0.408759	0.973896	0.804454
EWGM_SinvM_contig46476	SINVlc3_012178	FBgn0000317	crinkled	4.86477	4.01601	4.0495
EWGM_SinvM_contig47394	SINVlc3_040876	FBgn0082831	protein partner of snf	0.538113	0.906401	0.958106
EWGM_SinvM_contig47432	SI2.2.0_00076	FBgn0004896	forkhead domain 59A	-0.899568	0.864092	1.0908
EWGM_SinvM_contig47825	SINVlc3_026766	FBgn0025678	Dmel_CG5809	1.91042	1.03555	1.24589
EWGM_SinvM_contig48165	SI2.2.0_05402	FBgn0005630	longitudinals lacking	0.724898	1.99134	2.18602
EWGM_SinvM_contig48222	SI2.2.0_07952	FBgn0005630	longitudinals lacking	0.990148	0.465308	0.495834
EWGM_SinvM_contig48307	SI2.2.0_05297	FBgn0005630	longitudinals lacking	-0.0074736	-0.423172	-0.302238
EWGM_SinvM_contig48342	SI2.2.0_02862	FBgn0037120	Dmel_CG11247	-0.898857	-0.557924	-0.471163
EWGM_SinvM_contig49655	SINVlc3_011642	FBgn0039175	Probable phenylalanyl-tRNA synthetase beta chain	1.6224	0.933543	0.887194
EWGM_SinvM_contig49745	SINVlc3_031047	FBgn0021760	chromosome bows	0.485044	0.92909	0.981989
EWGM_SinvM_contig50216	SI2.2.0_05035	FBgn0034729	Dmel_CG10344	2.63811	1.985	1.93239
EWGM_SinvM_contig50583	SI2.2.0_08718	FBgn0027599	Dmel_CG2790	3.59957	3.09116	2.9512
EWGM_SinvM_contig51221	SINVlc3_022242	FBgn0031818	Dmel_CG9536	1.88064	1.0786	1.08365
EWGM_SinvM_contig51372	SINVlc3_022233	FBgn0083981	Dmel_CG34145	-0.906614	-0.361966	-0.529089
EWGM_SinvM_contig51519	SI2.2.0_14911	FBgn0033365	Dmel_CG8170	-0.871594	-0.709632	-0.475613
EWGM_SinvM_contig51741	SINVlc3_022552	FBgn0025455	Cyclin T	3.66052	2.81249	2.68626
EWGM_SinvM_contig52095	SINVlc3_020845	FBgn0038737	Putative ribosomal RNA methyltransferase CG11447	2.75632	2.41743	2.10824
EWGM_SinvM_contig52128	SINVlc3_020847	FBgn0259172	rotund	-1.06291	-0.758531	-0.651099
EWGM_SinvM_contig52279	SINVlc3_024250	FBgn0039673	Dmel_CG7568	-0.416155	-0.0677671	-0.0727735
EWGM_SinvM_contig52487	SI2.2.0_15355	FBgn0034248	Dmel_CG14483	2.98003	2.49372	2.28676
EWGM_SinvM_contig53549	SI2.2.0_06865	FBgn0052037	Dmel_CG32037	-1.00167	-0.845756	-0.633802
EWGM_SinvM_contig53578	SI2.2.0_13248	FBgn0005564	Shaker cognate l	-0.948415	-0.588915	-0.636258
EWGM_SinvM_contig55376	SI2.2.0_07978	FBgn0037504	Dmel_CG1142	2.07453	1.19089	1.19463
EWGM_SinvM_contig55601	SINVlc3_028779	FBgn0051158	Dmel_CG31158	-0.0547591	0.390355	0.340051
EWGM_SinvM_contig56892	SI2.2.0_01478	FBgn0038621	Dmel_CG10864	-0.805667	-0.486951	-0.332091
EWGM_SinvM_contig57226	SINVlc3_030852	FBgn0038126	Dmel_CG8483	2.55683	3.31196	3.48981
EWGM_SinvM_contig57632	SINVlc3_015884	FBgn0030812	Dmel_CG8949	-0.0599024	0.274859	0.27247
EWGM_SinvM_contig58033	SINVlc3_011338	FBgn0260005	Dmel_CG31284	2.00017	1.25887	1.19524
EWGM_SinvM_contig58938	SINVlc3_011146	FBgn0039862	Dmel_CG1804	-0.480014	-0.125863	-0.0165797
EWGM_SinvM_contig59092	SINVlc3_011156	FBgn0004167	karst	1.49744	0.635748	0.589725
EWGM_SinvM_contig59961	SI2.2.0_02471	FBgn0011277	Helix loop helix protein 4C	-0.96539	-0.637893	-0.582003
EWGM_SinvM_contig61389	SI2.2.0_80324	FBgn0030156	Dmel_CG15247	-0.849819	-0.647719	-0.546815
EWGM_SinvM_contig61507	SINVlc3_027208	FBgn0053822	Histone H1	4.40363	3.34384	3.69622
EWGM_SinvM_contig61552	SINVlc3_027195	FBgn0028704	Sodium/potassium/calcium exchanger Nckx30C	-0.362092	-0.196944	-0.101825
EWGM_SinvM_contig61779	SI2.2.0_16079	FBgn0031273	Dmel_CG2839	-0.74172	-0.0483548	-0.181766
EWGM_SinvM_contig62042	SI2.2.0_14112	FBgn0035089	Pherokine 3	3.60473	0.318135	0.540763
EWGM_SinvM_contig62150	SINVlc3_033118	FBgn0026576	Dmel_CG5991	0.186779	0.599118	0.62239
EWGM_SinvM_contig62611	SINVlc3_038688	FBgn0038877	Dmel_CG3308	4.40947	3.58256	3.63096
EWGM_SinvM_contig62655	SINVlc3_035797	FBgn0037739	Dmel_CG12948	-0.944389	0.0613209	0.282509
EWGM_SinvM_contig62725	SINVlc3_027121	FBgn0085432	pangolin	-0.966162	-0.602271	-0.593341
EWGM_SinvM_contig63621	SI2.2.0_13611	FBgn0037276	Dmel_CG17387	-0.788907	-0.524813	-0.366352
EWGM_SinvM_contig63955	SINVlc3_019248	FBgn0011695	Ejaculatory bulb protein III	0.460567	0.76402	0.801287
EWGM_SinvM_contig64134	SINVlc3_036918	FBgn0004567	sloppy paired 2	3.57847	2.06132	2.34178
EWGM_SinvM_contig64502	SI2.2.0_06272	FBgn0035235	Dmel_CG7879	-0.883336	-0.473658	-0.555017
EWGM_SinvM_contig65240	SI2.2.0_04616	FBgn0262699		1.86099	0.887108	0.888282
EWGM_SinvM_contig65330	SINVlc3_032043	FBgn0025633	Dmel_CG13366	-0.0999213	0.338205	0.255566
EWGM_SinvM_contig65517	SI2.2.0_13222	FBgn0083959	Transient receptor potential cation channel CG34123	-0.967484	-0.631357	-0.672744
EWGM_SinvM_contig65588	SINVlc3_038018	FBgn0032447	Dmel_CG6167	0.891721	0.404552	0.225792
EWGM_SinvM_contig65636	SINVlc3_015375	FBgn0053094	Syndapin	0.812843	0.0857031	0.31923
EWGM_SinvM_contig66111	SINVlc3_015544	FBgn0044826	Dmel_CG14895	2.10312	0.93109	1.02647
EWGM_SinvM_contig66230	SI2.2.0_12135	FBgn0261618		0.82028	0.212705	0.127234
EWGM_SinvM_contig67092	SINVlc3_030152	FBgn0039403	Dmel_CG14549	2.06757	0.695476	1.06054
EWGM_SinvM_contig67444	SINVlc3_029596	FBgn0020306	domino; small non-messenger RNA 184	4.23695	3.38694	3.30003
EWGM_SinvM_contig67522	SI2.2.0_08217	FBgn0000541	Enhancer of bithorax	0.767746	0.0228031	-0.022929
EWGM_SinvM_contig67770	SI2.2.0_01164	FBgn0031995	Probable phosphorylase b kinase regulatory subunit beta	-0.866364	-0.22087	-0.119462
EWGM_SinvM_contig67932	SINVlc3_024154	FBgn0008646	Dmel_CG9930	2.48303	1.35785	1.50581
EWGM_SinvM_contig68530	SI2.2.0_10333	FBgn0003345	scalloped	-0.717106	0.119823	0.246406
EWGM_SinvM_contig69080	SINVlc3_037160	FBgn0031273	Dmel_CG2839	-0.590524	0.102276	0.286849
EWGM_SinvM_contig69085	SINVlc3_037155	FBgn0031273	Dmel_CG2839	-0.114799	0.390318	0.496175
EWGM_SinvM_contig69308	SI2.2.0_08967	FBgn0035760	Dmel_CG8607	1.20167	1.57359	1.62611
EWGM_SinvM_contig69374	SI2.2.0_11194	FBgn0015477	Receptor mediated endocytosis 8	2.42371	1.56986	1.52085
EWGM_SinvM_contig69949	SINVlc3_034537	FBgn0003462	Superoxide dismutase	-0.470604	-0.204747	-0.0116984
EWGM_SinvM_contig70122	SINVlc3_019555	FBgn0040212	Dihydroxyacetone phosphate acyltransferase	-0.469431	-0.609663	-0.722668
EWGM_SinvM_contig70379	SINVlc3_019489	FBgn0005634	zipper	-0.197513	1.93203	2.29135
EWGM_SinvM_contig70430	SINVlc3_019532	FBgn0003118	pointed	-0.631915	-0.367204	-0.175991
EWGM_SinvM_contig70929	SINVlc3_041611	FBgn0030346	Dmel_CG11802	1.80445	1.27918	1.26115
EWGM_SinvM_contig70967	SINVlc3_033410	FBgn0259680	Protein kinase C delta	-0.875385	-0.324704	-0.414478
EWGM_SinvM_contig71003	SI2.2.0_07793	FBgn0028484	Dmel_CG14992	-0.930933	-0.823494	-0.714642
EWGM_SinvM_contig71316	SI2.2.0_00327	FBgn0015803	rho-type guanine exchange factor	-0.756247	-0.375483	-0.359639
EWGM_SinvM_contig71763	SINVlc3_007995	FBgn0016975	stoned B; stoned A	-0.960594	-0.660107	-0.620349
EWGM_SinvM_contig72114	SINVlc3_008014	FBgn0053544	Vitamin-K epoxide reductase	0.192825	0.631227	0.56072
EWGM_SinvM_contig72135	SI2.2.0_13388	FBgn0052206	Dmel_CG32206	-0.575948	-0.156614	-0.0902751
EWGM_SinvM_contig72890	SINVlc3_014004	FBgn0262509		-0.712306	-0.361538	-0.243506
EWGM_SinvM_contig73095	SI2.2.0_11024	FBgn0053857	Histone H3	-1.0755	-0.651536	-0.448739
EWGM_SinvM_contig74114	SINVlc3_025687	FBgn0011676	Nitric oxide synthase	2.06337	1.34923	1.54516
EWGM_SinvM_contig74153	SINVlc3_025689	FBgn0033846	Myb-interacting protein 120	2.22663	1.65188	1.74878
EWGM_SinvM_contig75009	SINVlc3_014246	FBgn0039286	distal antenna	1.98848	0.92621	1.11295
EWGM_SinvM_contig75044	SINVlc3_014250	FBgn0020309	crooked legs	1.44327	0.598959	0.669361
EWGM_SinvM_contig75422	SI2.2.0_10284	FBgn0037778	mitochondrial transcription factor B2	1.87434	1.07894	1.06254
EWGM_SinvM_contig75549	SI2.2.0_08358	FBgn0263512		-0.0759597	0.239266	0.307619
EWGM_SinvM_contig76229	SI2.2.0_13478	FBgn0004652	fruitless	-0.94043	-0.427564	-0.381002
EWGM_SinvM_contig76496	SI2.2.0_02606	FBgn0035264	Dmel_CG2069	1.32246	0.627573	0.630717
EWGM_SinvM_contig76811	SINVlc3_032086	FBgn0031684	Dmel_CG8680	0.806967	0.334349	0.375603
EWGM_SinvM_contig78323	SI2.2.0_07987	FBgn0032462	Dmel_CG16800	-0.925812	-0.608259	-0.419229
EWGM_SinvM_contig78976	SINVlc3_007254	FBgn0037299	Dmel_CG1115	2.52362	2.16473	2.00445
EWGM_SinvM_contig79029	SI2.2.0_14075	FBgn0035767	Dmel_CG8596	-0.625291	-0.358656	-0.188023
EWGM_SinvM_contig79125	SI2.2.0_15219	FBgn0051974	Dmel_CG31974	-0.950407	-0.695741	-0.431094
EWGM_SinvM_contig79268	SI2.2.0_11546	FBgn0040271	Sulfated	-1.05503	-0.938545	-0.70688
EWGM_SinvM_contig79332	SINVlc3_007235	FBgn0053547	Dmel_CG33547	-0.143028	0.169731	0.223975
EWGM_SinvM_contig79926	SINVlc3_029681	FBgn0035142	Dmel_CG17090	1.00468	0.622875	0.485023
EWGM_SinvM_contig81562	SINVlc3_034376	FBgn0039120	Dmel_CG10198	2.67488	2.04307	2.10535
EWGM_SinvM_contig82099	SI2.2.0_14559	FBgn0027342	frizzled 4	-0.0682236	0.415529	0.504663
EWGM_SinvM_contig82177	SINVlc3_029778	FBgn0040080	rapsynoid	3.05206	1.96397	2.24747
EWGM_SinvM_contig82388	SI2.2.0_16352	FBgn0033158	Dmel_CG12164	-0.960731	-0.65604	-0.671363
EWGM_SinvM_contig82422	SI2.2.0_14679	FBgn0034614	Dmel_CG9752	4.92467	4.05594	3.79301
EWGM_SinvM_contig82986	SI2.2.0_13009	FBgn0259984	kuzbanian	-0.769158	-0.462226	-0.320796
EWGM_SinvM_contig83191	SINVlc3_029872	FBgn0030704	Dmel_CG15916	0.612317	0.228915	0.207037
EWGM_SinvM_contig83329	SI2.2.0_80635	FBgn0020309	crooked legs	3.79715	3.27376	3.13049
EWGM_SinvM_contig83394	SI2.2.0_04701	FBgn0039626	Pre-mRNA-splicing factor Slu7	3.72142	2.6619	2.84697
EWGM_SinvM_contig83850	SINVlc3_037809	FBgn0035265	Dmel_CG18173	1.52569	1.13074	1.00939
EWGM_SinvM_contig83870	SINVlc3_032248	FBgn0001981	escargot	-0.746086	0.0915727	0.368435
EWGM_SinvM_contig84089	SI2.2.0_09213	FBgn0030208	Protein phosphatase 4 regulatory subunit 2-related protein	-0.622647	-0.314924	-0.181494
EWGM_SinvM_contig85088	SI2.2.0_01905	FBgn0261065	Dmel_CG7698	3.663	2.78839	2.77015
EWGM_SinvM_contig85846	SI2.2.0_00153	FBgn0034128	Dmel_CG4409	1.69743	-0.303712	-0.0169586
EWGM_SinvM_contig86432	SI2.2.0_07593	FBgn0040373	Dmel_CG3038	2.35775	1.866	1.85646
EWGM_SinvM_contig86532	SI2.2.0_11735	FBgn0011758	BarH1	-0.417183	0.524856	0.699509
EWGM_SinvM_contig86592	SI2.2.0_02226	FBgn0032707	Dmel_CG10348	-0.646048	0.306234	0.452375
EWGM_SinvM_contig86851	SINVlc3_013345	FBgn0052484	Sphingosine kinase 2	1.41668	0.686522	0.650635
EWGM_SinvM_contig87120	SINVlc3_013246	FBgn0027108	innexin 2	-0.150516	0.187241	0.240127
EWGM_SinvM_contig87275	SI2.2.0_12566	FBgn0003079	pole hole	0.500327	0.221939	-0.0096587
EWGM_SinvM_contig87424	SI2.2.0_09898	FBgn0002736	mago nashi	-0.11517	0.173143	0.242664
EWGM_SinvM_contig87544	SI2.2.0_12832	FBgn0023097	bonus	2.80863	1.9713	1.88817
EWGM_SinvM_contig87568	SI2.2.0_04736	FBgn0034622	Dmel_CG15666	-0.171085	0.38416	0.450701
EWGM_SinvM_contig87635	SI2.2.0_05531	FBgn0032497	Dmel_CG6043	0.981927	1.32622	1.29986
EWGM_SinvM_contig88973	SI2.2.0_06769	FBgn0031639	mitochondrial ribosomal protein S2	4.03234	3.09563	2.98404
EWGM_SinvM_contig89472	SI2.2.0_01401	FBgn0030500	Dmel_CG9938	0.319747	-0.313774	-0.367141
EWGM_SinvM_contig90022	SINVlc3_038330	FBgn0010341	Cdc42 homolog	-1.0527	-0.651131	-0.726255
EWGM_SinvM_contig91057	SI2.2.0_01461	FBgn0039341	Dmel_CG5112	2.67867	1.72492	1.49554
EWGM_SinvM_contig91428	SI2.2.0_16584	FBgn0038439	Cadherin-89D	-0.887006	-0.647524	-0.672348
EWGM_SinvM_contig92871	SI2.2.0_13935	FBgn0033603	Cuticular protein 47Ef	3.44909	4.81005	4.81163
EWGM_SinvM_contig94492	SINVlc3_041893	FBgn0043002	mutagen-sensitive 201	1.65098	1.22918	1.36633
EWGM_SinvM_contig94885	SI2.2.0_11266	FBgn0031461	dawdle	-0.835816	0.221588	0.538375
EWGM_SinvM_contig94956	SI2.2.0_02853	FBgn0003129	Pox meso	0.442417	0.936779	0.911025
EWGM_SinvM_contig95036	SI2.2.0_00228	FBgn0040011	Dmel_CG17494	0.282178	0.650814	0.646107
EWGM_SinvM_contig95245	SINVlc3_040701	FBgn0083977	Dmel_CG34141	0.614707	1.29611	1.04852
EWGM_SinvM_contig95551	SI2.2.0_00244	FBgn0029176	Elongation factor 1-gamma	2.81084	1.77185	1.79855
EWGM_SinvM_contig95569	SINVlc3_026337	FBgn0051739	Dmel_CG31739	-0.110698	0.233057	0.203687
EWGM_SinvM_contig95634	SINVlc3_026380	FBgn0039151	Dmel_CG13607	2.27538	4.05305	3.82045
EWGM_SinvM_contig95799	SI2.2.0_10496	FBgn0031273	Dmel_CG2839	0.563839	0.209071	0.213203
EWGM_SinvM_contig95868	SI2.2.0_04453	FBgn0003475	spire	1.74966	1.14944	1.18765
EWGM_SinvM_contig95908	SI2.2.0_13810	FBgn0261983		3.71953	3.20151	2.98435
EWGM_SinvM_contig95933	SINVlc3_025404	FBgn0031741	Dmel_CG11034	1.23837	0.742669	0.514479
EWGM_SinvM_contig97271	SI2.2.0_01214	FBgn0031273	Dmel_CG2839	-0.068937	0.436799	0.485403
EWGM_SinvM_contig97549	SI2.2.0_13108	FBgn0032250	LIN1-like protein	-0.638478	0.137677	0.3357
EWGM_SinvM_contig97914	SINVlc3_021447	FBgn0024250	brinker	1.9151	1.1929	1.13401
EWGM_SinvM_contig97925	SINVlc3_021387	FBgn0033782	sugarbabe	-0.357071	0.602887	0.654858
EWGM_SinvM_contig98311	SINVlc3_023389	FBgn0259246	bruchpilot	-0.470077	-0.0566393	-0.0515781
EWGM_SinvM_contig99163	SI2.2.0_04270	FBgn0033810	UPF0587 protein CG4646	4.68454	3.64678	3.6257
EWGM_SinvM_contig99506	SINVlc3_020195	FBgn0052365	Dmel_CG32365	-0.229404	0.685648	0.864946
EWGM_SinvR_contig00005	SINVlc3_019580	FBgn0010391	GTP-binding protein	2.51277	1.74373	1.93339
EWGM_SinvR_contig00011	SINVlc3_009383	FBgn0036262	Dmel_CG6910	-0.849975	-0.518302	-0.560187
EWGM_SinvR_contig00407	SINVlc3_039757	FBgn0031312	Transport and Golgi organization 14	4.81003	4.14757	4.00479
EWGM_SinvR_contig00535	SINVlc3_011642	FBgn0039175	Probable phenylalanyl-tRNA synthetase beta chain	5.33758	4.9255	4.80611
EWGM_SinvR_contig02382	SI2.2.0_14785	FBgn0032811	Probable phosphomevalonate kinase	2.7844	3.24601	2.66646
EWGM_SinvR_contig03392	SI2.2.0_00066	FBgn0053100	Dmel_CG33100	4.53619	3.66536	3.60522
EWGM_SinvR_contig05394	SINVlc3_018111	FBgn0035872	Cleavage and polyadenylation specificity factor subunit CG7185	0.318037	0.738774	0.730603
EWGM_SinvR_isotig00009	SINVlc3_015324	FBgn0032195	Dmel_CG4908	2.46106	1.58081	1.3842
EWGM_SinvR_isotig00190	SINVlc3_026844	FBgn0015904	araucan	1.24104	0.655692	0.680639
EWGM_SinvR_isotig00247	SINVlc3_024325	FBgn0035917	Dmel_CG6416	1.9278	2.52251	2.34447
EWGM_SinvR_isotig00315	SI2.2.0_10737	FBgn0038294	Myofilin	-0.560276	-0.280567	-0.180903
EWGM_SinvR_isotig00368	SI2.2.0_80017	FBgn0053523	Dmel_CG33523	3.51058	2.35675	2.27367
EWGM_SinvR_isotig00478	SINVlc3_039082	FBgn0032169	Dmel_CG4709	0.854704	0.414369	0.308288
EWGM_SinvR_isotig00511	SI2.2.0_11655	FBgn0030101	Dmel_CG12118	4.77484	4.16325	4.04639
EWGM_SinvR_isotig00516	SINVlc3_030719	FBgn0013305	N-methyl-D-aspartate receptor-associated protein	2.62445	2.05165	2.03593
EWGM_SinvR_isotig00640	SI2.2.0_13469	FBgn0035692	Pre-mRNA branch site p14-like protein	4.09013	3.33076	3.0871
EWGM_SinvR_isotig00642	SI2.2.0_10853	FBgn0030786	mitochondrial ribosomal protein L22	5.2372	4.45387	4.35643
EWGM_SinvR_isotig00652	SINVlc3_003115	FBgn0262534		-0.755089	-0.314077	-0.316695
EWGM_SinvR_isotig00660	SINVlc3_035714	FBgn0001099	gonadal	4.25666	3.84109	3.46157
EWGM_SinvR_isotig00796	SINVlc3_029520	FBgn0010548	Aldehyde dehydrogenase type III	0.631989	0.26218	0.200817
EWGM_SinvR_isotig00807	SINVlc3_027951	FBgn0028906	Dmel_CG17341	-0.650105	-0.433644	-0.220644
EWGM_SinvR_isotig00834	SINVlc3_019338	FBgn0027592	Mediator complex subunit 15	1.39261	0.811724	0.868922
EWGM_SinvR_isotig00841	SI2.2.0_09503	FBgn0027592	Mediator complex subunit 15	3.39363	2.54659	2.60509
EWGM_SinvR_isotig00863	SINVlc3_015701	FBgn0038257	Senescence marker protein-30	0.260972	1.13021	0.824525
EWGM_SinvR_isotig00915	SI2.2.0_05058	FBgn0052625	Dmel_CG32625	1.70698	0.857228	0.830415
EWGM_SinvR_isotig00981	SI2.2.0_05703	FBgn0036007	pathetic	-0.524624	-0.207703	-0.347935
EWGM_SinvR_isotig01002	SI2.2.0_13780	FBgn0038928	Death domain-containing adapter protein BG4	1.70038	1.05546	1.05328
EWGM_SinvR_isotig01028	SI2.2.0_07554	FBgn0039008	Dmel_CG6972	0.233686	0.925316	1.00351
EWGM_SinvR_isotig01041	SI2.2.0_01434	FBgn0028434	Dmel_CG10215	3.91885	3.5293	3.28772
EWGM_SinvR_isotig01069	SI2.2.0_08781	FBgn0027360	Mitochondrial import inner membrane translocase subunit Tim10	0.36597	-0.139554	-0.0208105
EWGM_SinvR_isotig01071	SINVlc3_020224	FBgn0262707		-1.00317	-0.556433	-0.54314
EWGM_SinvR_isotig01147	SINVlc3_014734	FBgn0000667	alpha actinin	4.90282	4.391	4.46105
EWGM_SinvR_isotig01185	SINVlc3_001572	FBgn0039478	Neprilysin 5	1.37977	0.951022	0.592779
EWGM_SinvR_isotig01213	SI2.2.0_06231	FBgn0037473	Dmel_CG10068	2.89311	1.68399	1.72942
EWGM_SinvR_isotig01219	SINVlc3_018682	FBgn0051075	Dmel_CG31075	5.68209	5.37814	5.65806
EWGM_SinvR_isotig01254	SINVlc3_007070	FBgn0037332	Holocarboxylase synthetase	-0.857323	-0.225029	-0.0188791
EWGM_SinvR_isotig01297	SINVlc3_012832	FBgn0030485	Dmel_CG1998	-0.89275	-0.513494	-0.407423
EWGM_SinvR_isotig01323	SI2.2.0_02697	FBgn0038808	Dmel_CG5417	3.51713	2.74734	2.64397
EWGM_SinvR_isotig01335	SINVlc3_008020	FBgn0016685	Nucleoplasmin	5.6944	5.22464	5.43373
EWGM_SinvR_isotig01342	SINVlc3_038170	FBgn0027524	Dmel_CG3909	4.54095	3.62239	3.42262
EWGM_SinvR_isotig01356	SINVlc3_029588	FBgn0020503	Cytoplasmic linker protein 190	3.03188	2.73277	2.53131
EWGM_SinvR_isotig01370	SINVlc3_011615	FBgn0031980	Ribosomal protein L36A	1.80643	1.56417	0.855424
EWGM_SinvR_isotig01380	SI2.2.0_00148	FBgn0038400	Dmel_CG5903	3.74247	3.23843	3.23382
EWGM_SinvR_isotig01413	SI2.2.0_13736	FBgn0015240	Hormone receptor-like in 96	1.94777	1.50387	1.39317
EWGM_SinvR_isotig01432	SINVlc3_013332	FBgn0033912	Ribosomal protein S23	1.36085	0.890197	0.803135
EWGM_SinvR_isotig01448	SINVlc3_026362	FBgn0030572	mitochondrial ribosomal protein S25	4.1882	3.21553	3.03261
EWGM_SinvR_isotig01458	SI2.2.0_02804	FBgn0027085	Leucyl-tRNA synthetase	2.29812	1.31623	1.35636
EWGM_SinvR_isotig01459	SI2.2.0_02804	FBgn0027085	Leucyl-tRNA synthetase	2.22071	1.20703	1.25795
EWGM_SinvR_isotig01495	SI2.2.0_01233	FBgn0022355	Transferrin 1	0.553214	1.06843	1.12819
EWGM_SinvR_isotig01563	SI2.2.0_09655	FBgn0031450	Hepatocyte growth factor regulated tyrosine kinase substrate	4.69665	4.12269	4.08418
EWGM_SinvR_isotig01595	SINVlc3_015961	FBgn0002121	lethal (2) giant larvae	3.13367	2.48592	2.35336
EWGM_SinvR_isotig01601	SI2.2.0_14041	FBgn0019947	Presenilin	2.07897	2.42036	2.41279
EWGM_SinvR_isotig01605	SINVlc3_036385	FBgn0011764	Dorsal switch protein 1	4.77751	4.27441	4.32362
EWGM_SinvR_isotig01637	SI2.2.0_80076	FBgn0037697	Probable maleylacetoacetate isomerase 2	3.88552	2.87587	2.98816
EWGM_SinvR_isotig01641	SI2.2.0_04654	FBgn0033846	Myb-interacting protein 120	3.13333	2.14459	2.11325
EWGM_SinvR_isotig01655	SINVlc3_024274	FBgn0083919	Z band alternatively spliced PDZ-motif protein	-0.965047	-0.624696	-0.639283
EWGM_SinvR_isotig01662	SI2.2.0_15880	FBgn0028836	COP9 complex homolog subunit 7	3.7644	2.87043	2.77115
EWGM_SinvR_isotig01682	SINVlc3_032572	FBgn0086906	sallimus	-0.940334	-0.149642	-0.0167215
EWGM_SinvR_isotig01686	SINVlc3_029493	FBgn0010246	Myosin 61F	-0.811948	-0.884736	-0.564088
EWGM_SinvR_isotig01694	SINVlc3_002834	FBgn0031813	Dmel_CG9527	2.53825	2.08926	1.94085
EWGM_SinvR_isotig01717	SI2.2.0_03769	FBgn0036697	Protein rogdi	2.22002	1.3737	1.14536
EWGM_SinvR_isotig01727	SINVlc3_019014	FBgn0039849	Dmel_CG11334	-0.731978	-0.529679	-0.380924
EWGM_SinvR_isotig01752	SINVlc3_024264	FBgn0021825	Dynamitin	4.92848	4.11905	4.03561
EWGM_SinvR_isotig01758	SI2.2.0_03409	FBgn0030768	Dmel_CG9723	3.2744	2.1546	2.15961
EWGM_SinvR_isotig01770	SINVlc3_016400	FBgn0263111		3.28126	2.71548	2.72245
EWGM_SinvR_isotig01872	SI2.2.0_12855	FBgn0052831	CENP-ana	3.2539	2.45865	2.37392
EWGM_SinvR_isotig01892	SI2.2.0_16423	FBgn0015907	bancal	0.709867	0.0689157	-0.0100847
EWGM_SinvR_isotig01901	SINVlc3_007293	FBgn0003867	torso-like	0.133902	-0.353942	0.00735213
EWGM_SinvR_isotig01936	SINVlc3_029858	FBgn0033226	Dmel_CG1882	0.268766	0.760143	0.76215
EWGM_SinvR_isotig01950	SINVlc3_014343	FBgn0263391		-0.799709	-0.573564	-0.473044
EWGM_SinvR_isotig01959	SINVlc3_025691	FBgn0014877	GrpE protein homolog; GrpE protein homolog, mitochondrial	4.26985	3.35123	3.20014
EWGM_SinvR_isotig01983	SINVlc3_031870	FBgn0052068	1,2-dihydroxy-3-keto-5-methylthiopentene dioxygenase	2.7415	1.86957	1.79513
EWGM_SinvR_isotig01984	SI2.2.0_10573	FBgn0052068	1,2-dihydroxy-3-keto-5-methylthiopentene dioxygenase	4.22192	4.03581	3.57616
EWGM_SinvR_isotig01995	SINVlc3_029513	FBgn0262573		4.22382	3.5863	3.52044
EWGM_SinvR_isotig02032	SI2.2.0_09603	FBgn0033401	Conserved oligomeric Golgi complex subunit 6	3.07296	2.20491	2.24668
EWGM_SinvR_isotig02078	SINVlc3_023593	FBgn0010280	TBP-associated factor 4	2.04199	1.50283	1.45729
EWGM_SinvR_isotig02090	SI2.2.0_07863	FBgn0262114		4.76708	3.70529	3.72468
EWGM_SinvR_isotig02096	SI2.2.0_15244	FBgn0028554	Dmel_CG10203	-0.535921	-0.244632	-0.0559589
EWGM_SinvR_isotig02181	SINVlc3_015430	FBgn0004648	silver	0.622911	0.0838941	0.0973094
EWGM_SinvR_isotig02189	SINVlc3_022612	FBgn0259142	Dmel_CG42257	3.30674	2.32071	2.29947
EWGM_SinvR_isotig02203	SI2.2.0_05189	FBgn0010803	Tryptophanyl-tRNA synthetase	5.29228	4.78436	4.86757
EWGM_SinvR_isotig02230	SINVlc3_032761	FBgn0027500	spindle defective 2	3.90496	2.60771	2.67017
EWGM_SinvR_isotig02235	SI2.2.0_06700	FBgn0027552	Dmel_CG10863	5.5372	5.16513	5.30245
EWGM_SinvR_isotig02242	SI2.2.0_04872	FBgn0036105	Dmel_CG14149	4.65744	3.90137	3.79131
EWGM_SinvR_isotig02263	SI2.2.0_09093	FBgn0036918	Probable prefoldin subunit 6	5.20991	4.52788	4.54857
EWGM_SinvR_isotig02282	SI2.2.0_13268	FBgn0040001	Dmel_CG17374	-0.735926	0.00904646	-0.0008873
EWGM_SinvR_isotig02286	SI2.2.0_03985	FBgn0259221	Dmel_CG42321	3.8761	3.13515	3.19691
EWGM_SinvR_isotig02294	SINVlc3_001623	FBgn0024753	flotillin 2	-0.8497	-0.470149	-0.354356
EWGM_SinvR_isotig02330	SI2.2.0_15015	FBgn0026380	Proteasome subunit beta type-3	5.6097	5.07603	5.07874
EWGM_SinvR_isotig02343	SINVlc3_007093	FBgn0037513	Dmel_CG3027	1.56057	1.13537	1.0462
EWGM_SinvR_isotig02353	SI2.2.0_02820	FBgn0037718	Dmel_CG8286	-0.448403	-0.175648	-0.130022
EWGM_SinvR_isotig02360	SI2.2.0_09075	FBgn0035334	Dmel_CG8993	5.39925	5.11137	4.85886
EWGM_SinvR_isotig02367	SI2.2.0_09105	FBgn0052281	Dmel_CG32281	1.32444	0.807036	0.700101
EWGM_SinvR_isotig02427	SINVlc3_039119	FBgn0026316	Ubiquitin conjugating enzyme 10	0.809101	0.188589	0.293671
EWGM_SinvR_isotig02429	SINVlc3_039119	FBgn0026316	Ubiquitin conjugating enzyme 10	4.1516	3.34856	3.36413
EWGM_SinvR_isotig02526	SINVlc3_012744	FBgn0001297	kayak	-0.86196	-0.630705	-0.497935
EWGM_SinvR_isotig02532	SINVlc3_014278	FBgn0002921	Na pump alpha subunit	-0.808029	-0.180952	0.0583122
EWGM_SinvR_isotig02538	SI2.2.0_02763	FBgn0038860	Dmel_CG10825	3.12979	2.08526	1.97527
EWGM_SinvR_isotig02554	SINVlc3_014326	FBgn0003525	string	5.75856	5.07964	5.34719
EWGM_SinvR_isotig02594	SI2.2.0_00323	FBgn0028648	mitochondrial ribosomal protein L50	4.63834	4.07633	4.10724
EWGM_SinvR_isotig02596	SINVlc3_017339	FBgn0029824	Dmel_CG3726	3.48756	2.77942	2.7219
EWGM_SinvR_isotig02602	SINVlc3_012126	FBgn0259143	Dmel_CG42258	-0.993761	-0.533275	-0.242723
EWGM_SinvR_isotig02604	SINVlc3_012126	FBgn0259143	Dmel_CG42258	-0.388604	-0.0305126	-0.0033832
EWGM_SinvR_isotig02633	SINVlc3_010283	FBgn0032156	Dmel_CG13124	-0.884106	-0.552734	-0.518356
EWGM_SinvR_isotig02674	SINVlc3_025271	FBgn0034051	Myelodysplasia/myeloid leukemia factor	4.71169	3.94322	3.91092
EWGM_SinvR_isotig02677	SINVlc3_025271	FBgn0034051	Myelodysplasia/myeloid leukemia factor	4.72757	4.16323	4.01228
EWGM_SinvR_isotig02692	SI2.2.0_16503	FBgn0036239	Dmel_CG5684	4.49489	3.53535	3.54099
EWGM_SinvR_isotig02710	SI2.2.0_09251	FBgn0086378	Apoptosis-linked gene-2	4.98764	4.14802	4.01591
EWGM_SinvR_isotig02722	SI2.2.0_00763	FBgn0004132	Dmel_CG30498	4.85113	3.97839	3.92338
EWGM_SinvR_isotig02729	SINVlc3_014268	FBgn0040660	Dmel_CG13551	0.308341	-0.109731	-0.180001
EWGM_SinvR_isotig02792	SI2.2.0_05723	FBgn0011823	Pendulin	0.206826	-0.292245	-0.315497
EWGM_SinvR_isotig02802	SI2.2.0_15046	FBgn0003429	slowpoke	1.92432	1.10643	1.01948
EWGM_SinvR_isotig02819	SI2.2.0_07612	FBgn0031040	Dmel_CG14210	3.25659	2.60392	2.57141
EWGM_SinvR_isotig02835	SINVlc3_023169	FBgn0039958	Dmel_CG12567	2.64043	1.50211	1.61865
EWGM_SinvR_isotig02845	SI2.2.0_06385	FBgn0010704	lethal (2) s5379	2.20569	1.2005	0.962316
EWGM_SinvR_isotig02846	SI2.2.0_06385	FBgn0010704	lethal (2) s5379	2.65052	1.59611	1.55279
EWGM_SinvR_isotig02851	SI2.2.0_01736	FBgn0036629	Dmel_CG4573	1.03195	0.116498	0.109616
EWGM_SinvR_isotig02861	SINVlc3_011609	FBgn0052103	Dmel_CG32103	-0.787439	-0.234431	-0.0852204
EWGM_SinvR_isotig02873	SI2.2.0_05967	FBgn0033696	Probable cytochrome P450 6g2	4.60021	5.16106	4.8872
EWGM_SinvR_isotig02878	SINVlc3_000619	FBgn0015032	Cytochrome P450-4c3	4.28548	3.68763	4.05115
EWGM_SinvR_isotig02903	SINVlc3_016694	FBgn0026411	Dmel_CG11354	0.122083	0.494987	0.498038
EWGM_SinvR_isotig02915	SI2.2.0_15147	FBgn0028342	lethal (1) G0230	5.23159	4.72714	4.65542
EWGM_SinvR_isotig02942	SINVlc3_011655	FBgn0035145	Mediator complex subunit 14	-0.752626	-0.162359	-0.220965
EWGM_SinvR_isotig02957	SINVlc3_014342	FBgn0038947	Dmel_CG7073	-0.894886	-0.539608	-0.697098
EWGM_SinvR_isotig02973	SI2.2.0_09431	FBgn0086899	Tousled-like kinase	-0.889098	-0.233663	0.226086
EWGM_SinvR_isotig02983	SINVlc3_031368	FBgn0051522	Dmel_CG31522	-0.801505	-0.249411	-0.136606
EWGM_SinvR_isotig02986	SI2.2.0_15672	FBgn0069913	Dmel_CG4681	1.8271	1.27766	1.24129
EWGM_SinvR_isotig03013	SI2.2.0_04807	FBgn0032084	Dmel_CG13101	2.09998	1.46207	1.3561
EWGM_SinvR_isotig03014	SI2.2.0_04807	FBgn0032084	Dmel_CG13101	1.68187	0.958993	0.869556
EWGM_SinvR_isotig03017	SINVlc3_009857	FBgn0038874	Dmel_CG5911	1.68486	2.54441	2.68645
EWGM_SinvR_isotig03019	SINVlc3_009857	FBgn0038874	Dmel_CG5911	1.4657	0.511565	0.673783
EWGM_SinvR_isotig03046	SINVlc3_029298	FBgn0015808	Sterol carrier protein X-related thiolase	-0.594492	-0.23232	-0.0754368
EWGM_SinvR_isotig03061	SINVlc3_023592	FBgn0033544	Dmel_CG7220	4.99147	4.07431	4.03751
EWGM_SinvR_isotig03063	SINVlc3_030432	FBgn0039790	Dmel_CG2246	4.46548	3.69991	3.67788
EWGM_SinvR_isotig03065	SI2.2.0_14550	FBgn0039790	Dmel_CG2246	4.07349	3.06872	3.14629
EWGM_SinvR_isotig03090	SINVlc3_016943	FBgn0022160	Glycerophosphate oxidase-1	-0.873081	-0.688281	-0.440773
EWGM_SinvR_isotig03106	SINVlc3_025960	FBgn0032857	Dmel_CG10947	-0.721937	0.0156111	-0.126662
EWGM_SinvR_isotig03108	SI2.2.0_07271	FBgn0029868	Dmel_CG3446	5.38836	4.92071	4.97793
EWGM_SinvR_isotig03122	SINVlc3_024160	FBgn0036029	Dmel_CG16719	2.78048	1.89078	1.81858
EWGM_SinvR_isotig03152	SINVlc3_032769	FBgn0037912	Dmel_CG6782; Dmel_CG6783	4.94866	3.91266	3.93845
EWGM_SinvR_isotig03157	SINVlc3_011182	FBgn0024698	cleavage and polyadenylation specificity factor	0.0811764	-0.326803	-0.260902
EWGM_SinvR_isotig03161	SINVlc3_012969	FBgn0038454	Dmel_CG10324	3.06806	1.99379	2.0574
EWGM_SinvR_isotig03189	SI2.2.0_04563	FBgn0011566	Buzidau	2.05083	1.1924	1.10964
EWGM_SinvR_isotig03195	SI2.2.0_11472	FBgn0053193	salvador	3.75818	3.11684	2.99675
EWGM_SinvR_isotig03223	SI2.2.0_00853	FBgn0036515	Dmel_CG12304	5.01687	3.98537	4.02959
EWGM_SinvR_isotig03237	SI2.2.0_01077	FBgn0033206	Dmel_CG12042	2.46739	1.36019	1.35954
EWGM_SinvR_isotig03248	SI2.2.0_13300	FBgn0261596		-0.889405	-0.616961	-0.507404
EWGM_SinvR_isotig03249	SINVlc3_019996	FBgn0037443	Dmel_CG1021	1.31251	0.891267	0.72261
EWGM_SinvR_isotig03256	SI2.2.0_13927	FBgn0262684		-0.367994	-0.0644742	0.0614673
EWGM_SinvR_isotig03281	SINVlc3_035503	FBgn0036254	Protein KRI1 homolog	3.44041	2.23884	2.22329
EWGM_SinvR_isotig03303	SI2.2.0_08873	FBgn0035057	Dmel_CG3880	3.18285	2.24743	2.35039
EWGM_SinvR_isotig03369	SI2.2.0_10859	FBgn0259243	cAMP-dependent protein kinase R1	-0.89579	-0.572616	-0.582943
EWGM_SinvR_isotig03403	SINVlc3_012401	FBgn0031759	little imaginal discs	4.21018	3.58681	3.62159
EWGM_SinvR_isotig03408	SI2.2.0_08250	FBgn0028717	Dmel_CG17367	-0.912351	-0.393735	-0.324379
EWGM_SinvR_isotig03413	SI2.2.0_12612	FBgn0035087	Dmel_CG2765	0.42309	0.891394	0.829838
EWGM_SinvR_isotig03423	SI2.2.0_04007	FBgn0038016	Dmel_CG10042	5.36051	4.83211	4.8563
EWGM_SinvR_isotig03438	SINVlc3_033048	FBgn0031573	Dmel_CG3407	4.0386	3.29445	3.34459
EWGM_SinvR_isotig03443	SI2.2.0_09096	FBgn0011836	TBP-associated factor 2	3.82145	2.96611	2.9836
EWGM_SinvR_isotig03478	SI2.2.0_15406	FBgn0034501	Dmel_CG13868	-0.382509	-0.470517	-0.668417
EWGM_SinvR_isotig03508	SI2.2.0_04184	FBgn0030974	Dmel_CG7358	3.59762	2.97678	2.92924
EWGM_SinvR_isotig03517	SI2.2.0_13625	FBgn0029837	Tetraspanin 5D	3.70326	2.67199	2.60095
EWGM_SinvR_isotig03532	SINVlc3_012419	FBgn0029833	Dmel_CG5941	4.30652	3.4896	3.21474
EWGM_SinvR_isotig03552	SI2.2.0_09693	FBgn0003178	Pyruvate kinase	5.31843	4.63265	4.47811
EWGM_SinvR_isotig03567	SINVlc3_015885	FBgn0036483	Dmel_CG12316	1.4119	0.771025	0.824882
EWGM_SinvR_isotig03592	SINVlc3_031673	FBgn0015801	Rhythmically expressed gene 5	0.68201	0.35051	0.180554
EWGM_SinvR_isotig03644	SINVlc3_019757	FBgn0001250	inflated	1.85545	2.22882	2.27604
EWGM_SinvR_isotig03648	SINVlc3_011677	FBgn0000723	Fps oncogene analog	-0.959381	-0.677756	-0.376561
EWGM_SinvR_isotig03652	SINVlc3_026337	FBgn0051739	Dmel_CG31739	0.771261	0.0257521	0.0884276
EWGM_SinvR_isotig03660	SINVlc3_014320	FBgn0261602		5.42874	4.85774	4.85381
EWGM_SinvR_isotig03664	SI2.2.0_05249	FBgn0038047	Dmel_CG5245	-0.433339	-0.0782939	0.0135642
EWGM_SinvR_isotig03684	SINVlc3_027484	FBgn0064122	Dmel_CG33691; Dmel_CG33692	2.09311	1.10023	1.1537
EWGM_SinvR_isotig03688	SINVlc3_012468	FBgn0036973	Dmel_CG5585	0.978142	0.33901	0.41885
EWGM_SinvR_isotig03700	SINVlc3_004364	FBgn0030892	Dmel_CG7206	0.200442	-0.112257	0.0612909
EWGM_SinvR_isotig03704	SI2.2.0_16168	FBgn0035211	Dmel_CG2211	0.0195986	0.361462	0.308304
EWGM_SinvR_isotig03714	SINVlc3_037417	FBgn0029837	Tetraspanin 5D	0.823259	2.37293	1.12417
EWGM_SinvR_isotig03740	SINVlc3_034648	FBgn0029504	Checkpoint suppressor homologue	2.35524	1.08712	1.11347
EWGM_SinvR_isotig03744	SINVlc3_020426	FBgn0052446	Dmel_CG32446	1.74617	0.621382	0.88819
EWGM_SinvR_isotig03748	SINVlc3_031818	FBgn0000565	Ecdysone-induced protein 28/29kD	3.50604	2.7312	2.5443
EWGM_SinvR_isotig03772	SINVlc3_020989	FBgn0017577	Minichromosome maintenance 5	-0.380622	0.0762442	0.110317
EWGM_SinvR_isotig03788	SI2.2.0_80320	FBgn0261641		4.25712	3.86063	3.79288
EWGM_SinvR_isotig03792	SI2.2.0_07840	FBgn0039229	Dmel_CG6995	0.616421	0.10017	0.103629
EWGM_SinvR_isotig03835	SINVlc3_022657	FBgn0000109	Adenine phosphoribosyltransferase	0.515283	0.0238108	0.226094
EWGM_SinvR_isotig03847	SINVlc3_014304	FBgn0011666	musashi	2.96918	1.90629	1.96482
EWGM_SinvR_isotig03851	SINVlc3_028648	FBgn0261565		5.22413	5.6615	5.67182
EWGM_SinvR_isotig03863	SI2.2.0_08490	FBgn0261573		2.53588	1.35852	1.3934
EWGM_SinvR_isotig03878	SINVlc3_031819	FBgn0036801	Dmel_CG6896	0.145144	0.569474	0.557234
EWGM_SinvR_isotig03882	SI2.2.0_10126	FBgn0050021	skiff	-0.21954	0.160734	0.138602
EWGM_SinvR_isotig03915	SINVlc3_038687	FBgn0039687	Dmel_CG7593	4.63007	3.89843	3.95751
EWGM_SinvR_isotig03929	SINVlc3_012114	FBgn0031454	Dmel_CG9960; Dmel_CG9958	4.0798	2.93817	2.90704
EWGM_SinvR_isotig03951	SINVlc3_021811	FBgn0051559	Glutaredoxin domain-containing cysteine-rich protein CG31559	1.68091	2.05777	2.5138
EWGM_SinvR_isotig03953	SI2.2.0_13199	FBgn0000258	Casein kinase II alpha subunit	0.155298	0.516203	0.681815
EWGM_SinvR_isotig03970	SI2.2.0_80635	FBgn0020309	crooked legs	2.96079	2.22127	2.21532
EWGM_SinvR_isotig04026	SINVlc3_015985	FBgn0036199	Dmel_CG7314	3.40618	2.49352	2.42457
EWGM_SinvR_isotig04028	SINVlc3_015985	FBgn0036199	Dmel_CG7314	1.65449	0.996539	0.980096
EWGM_SinvR_isotig04042	SI2.2.0_16123	FBgn0031607	Dmel_CG15440	3.60034	2.55402	2.45528
EWGM_SinvR_isotig04046	SI2.2.0_14585	FBgn0026316	Ubiquitin conjugating enzyme 10	5.55106	4.91445	4.9658
EWGM_SinvR_isotig04056	SI2.2.0_09539	FBgn0002174	lethal (2) tumorous imaginal discs	4.98858	4.31275	4.20898
EWGM_SinvR_isotig04057	SINVlc3_025041	FBgn0002174	lethal (2) tumorous imaginal discs	4.97392	4.4174	4.47131
EWGM_SinvR_isotig04058	SI2.2.0_02514	FBgn0035044	Dmel_CG3663	3.66662	3.48792	3.09299
EWGM_SinvR_isotig04082	SI2.2.0_04724	FBgn0033669	Putative proteasome inhibitor	4.95167	4.41979	4.29171
EWGM_SinvR_isotig04094	SINVlc3_000589	FBgn0037534	Dmel_CG2781	4.21389	5.13465	4.73253
EWGM_SinvR_isotig04104	SINVlc3_038409	FBgn0035839	Dmel_CG7550	-0.0386789	0.441234	0.699908
EWGM_SinvR_isotig04147	SINVlc3_009905	FBgn0029912	Dmel_CG4557	4.15736	3.00298	3.10099
EWGM_SinvR_isotig04252	SINVlc3_025603	FBgn0015805	Histone deacetylase Rpd3	-0.839828	-0.640605	-0.484681
EWGM_SinvR_isotig04261	SINVlc3_011125	FBgn0041203	LIM-kinase1	-0.648092	-0.306816	-0.195375
EWGM_SinvR_isotig04274	SINVlc3_025496	FBgn0260010	Dmel_CG9373	5.48824	4.53185	4.5572
EWGM_SinvR_isotig04279	SINVlc3_027287	FBgn0010198	Ribosomal protein S15Aa	-0.864411	-0.634438	-0.547841
EWGM_SinvR_isotig04281	SI2.2.0_00054	FBgn0015772	Numb-associated kinase	-0.945361	-0.643432	-0.506541
EWGM_SinvR_isotig04298	SINVlc3_020185	FBgn0028837	COP9 complex homolog subunit 6	-0.187625	0.0780412	0.145865
EWGM_SinvR_isotig04299	SI2.2.0_02422	FBgn0067629	Dmel_CG33332	-0.942365	-0.587621	-0.517485
EWGM_SinvR_isotig04300	SI2.2.0_01846	FBgn0067628	MMP37-like protein, mitochondrial	-0.926247	-0.632559	-0.509055
EWGM_SinvR_isotig04308	SI2.2.0_05739	FBgn0039068	Dmel_CG13827	2.76528	2.10176	1.88372
EWGM_SinvR_isotig04310	SI2.2.0_11898	FBgn0062413	Copper transporter 1A	4.24451	3.39314	3.27863
EWGM_SinvR_isotig04328	SI2.2.0_10887	FBgn0259978	vulcan	1.76416	0.894517	0.973373
EWGM_SinvR_isotig04352	SINVlc3_008982	FBgn0031220	Dmel_CG4822	-0.408609	0.00316238	0.0819505
EWGM_SinvR_isotig04358	SINVlc3_027641	FBgn0037652	Dmel_CG11980	3.05428	1.91729	1.95799
EWGM_SinvR_isotig04360	SI2.2.0_02896	FBgn0052056	scramblase 1	4.16898	3.40027	3.40292
EWGM_SinvR_isotig04363	SI2.2.0_13282	FBgn0034542	Protein fem-1 homolog B	0.290194	0.458209	0.744054
EWGM_SinvR_isotig04366	SINVlc3_025043	FBgn0001941	infertile crescent	2.2433	1.49897	1.67862
EWGM_SinvR_isotig04384	SINVlc3_007047	FBgn0011660	Dmel_CG8169	3.42176	2.82436	2.72654
EWGM_SinvR_isotig04397	SINVlc3_021139	FBgn0032871	Dmel_CG2611	-0.863919	-0.52132	-0.497394
EWGM_SinvR_isotig04400	SI2.2.0_11136	FBgn0035147	Probable UDP-glucose 4-epimerase	3.71717	2.98625	2.79637
EWGM_SinvR_isotig04401	SI2.2.0_11136	FBgn0035147	Probable UDP-glucose 4-epimerase	3.58523	2.957	2.75835
EWGM_SinvR_isotig04437	SINVlc3_029003	FBgn0029821	Dmel_CG4020	3.35318	4.43001	3.55067
EWGM_SinvR_isotig04439	SINVlc3_029003	FBgn0029821	Dmel_CG4020	-0.742173	0.930174	1.26792
EWGM_SinvR_isotig04446	SINVlc3_019512	FBgn0005640	Ecdysone-induced protein 63E	-0.88692	-0.758029	-0.496271
EWGM_SinvR_isotig04448	SINVlc3_011137	FBgn0037835	Dmel_CG14687	1.37677	1.97758	1.85873
EWGM_SinvR_isotig04455	SINVlc3_023868	FBgn0023171	ribonuclease H1	-0.11887	-0.629188	-0.401651
EWGM_SinvR_isotig04463	SINVlc3_009789	FBgn0260939	Dmel_CG9617	0.359654	-0.179639	-0.197053
EWGM_SinvR_isotig04469	SI2.2.0_04857	FBgn0031189	RNA (guanine-9-)-methyltransferase domain-containing protein 2 homolog	3.02029	2.07221	2.03609
EWGM_SinvR_isotig04478	SI2.2.0_05554	FBgn0003447	singed	0.94208	0.379868	0.410602
EWGM_SinvR_isotig04504	SI2.2.0_01729	FBgn0030683	Dmel_CG8239	4.3608	3.49611	3.50091
EWGM_SinvR_isotig04516	SI2.2.0_14380	FBgn0038110	Dmel_CG8031	2.29747	1.51323	1.45218
EWGM_SinvR_isotig04519	SI2.2.0_15649	FBgn0050291	CDK5RAP3-like protein	3.53572	2.77442	2.89283
EWGM_SinvR_isotig04530	SI2.2.0_06611	FBgn0037855	Tetratricopeptide repeat protein 14 homolog	-0.873197	-0.537609	-0.426605
EWGM_SinvR_isotig04537	SINVlc3_016674	FBgn0061360	Dmel_CG33671; Dmel_CG33672	3.43447	2.87047	2.72976
EWGM_SinvR_isotig04553	SINVlc3_014791	FBgn0261789		3.17738	2.2906	2.10594
EWGM_SinvR_isotig04567	SINVlc3_022814	FBgn0040726	defective proboscis extension response	-0.927562	-0.501286	-0.333176
EWGM_SinvR_isotig04570	SINVlc3_008477	FBgn0038976	Probable prefoldin subunit 5	4.90094	3.89673	3.78041
EWGM_SinvR_isotig04583	SI2.2.0_02330	FBgn0032247	Methionine aminopeptidase	1.29703	1.01804	0.892055
EWGM_SinvR_isotig04592	SI2.2.0_06653	FBgn0037263	Dmel_CG18271	-0.286171	0.0248809	0.066341
EWGM_SinvR_isotig04600	SINVlc3_016698	FBgn0003231	refractory to sigma P	-0.606749	0.209648	0.295094
EWGM_SinvR_isotig04653	SI2.2.0_16188	FBgn0031479	Peroxiredoxin 6005	3.79769	3.24873	3.18511
EWGM_SinvR_isotig04725	SINVlc3_040787	FBgn0040294	Plenty of SH3s	3.84953	2.96478	3.02571
EWGM_SinvR_isotig04745	SINVlc3_032760	FBgn0039213	atlastin	3.9766	3.22634	3.38068
EWGM_SinvR_isotig04757	SINVlc3_008017	FBgn0027500	spindle defective 2	3.00957	1.97751	2.07251
EWGM_SinvR_isotig04761	SINVlc3_013307	FBgn0032919	Dmel_CG9253	2.07937	1.19236	1.27582
EWGM_SinvR_isotig04773	SINVlc3_012404	FBgn0027596	Dmel_CG10249	3.72036	3.0199	3.00334
EWGM_SinvR_isotig04777	SI2.2.0_10323	FBgn0014018	Relish	-0.433003	-0.101159	-0.0320046
EWGM_SinvR_isotig04781	SINVlc3_008473	FBgn0039640	Dmel_CG14516	2.51308	0.59895	1.06809
EWGM_SinvR_isotig04793	SINVlc3_030663	FBgn0036203	Dmel_CG6004	-0.750239	-0.211814	-0.0677396
EWGM_SinvR_isotig04805	SINVlc3_027539	FBgn0004379	Kinesin-like protein at 67A	2.30315	1.5128	1.45829
EWGM_SinvR_isotig04837	SI2.2.0_12787	FBgn0000546	Ecdysone receptor	2.09149	1.47092	1.35163
EWGM_SinvR_isotig04857	SINVlc3_034738	FBgn0010238	Lachesin	0.343608	0.829225	0.883257
EWGM_SinvR_isotig04901	SINVlc3_034877	FBgn0010909	misshapen	4.31007	3.94836	3.99263
EWGM_SinvR_isotig04905	SI2.2.0_08020	FBgn0030035	Dmel_CG11190	2.74546	2.29267	2.12699
EWGM_SinvR_isotig04925	SI2.2.0_13326	FBgn0037218	auxillin	3.42873	2.80225	2.74082
EWGM_SinvR_isotig04933	SI2.2.0_01937	FBgn0034883	Dmel_CG17664	-0.144897	0.285214	0.238657
EWGM_SinvR_isotig04941	SI2.2.0_01752	FBgn0022160	Glycerophosphate oxidase-1	-0.97202	-0.739137	-0.653701
EWGM_SinvR_isotig04945	SINVlc3_023918	FBgn0005355	Suppressor of fused	3.04241	2.17175	2.23997
EWGM_SinvR_isotig04953	SI2.2.0_03494	FBgn0039182	Dmel_CG5728	-0.973058	-0.643176	-0.527089
EWGM_SinvR_isotig04965	SI2.2.0_05179	FBgn0261244	Dmel_CG33174	1.70116	1.18546	1.09786
EWGM_SinvR_isotig04973	SINVlc3_014982	FBgn0020386	Protein kinase 61C	3.30647	2.75063	2.86417
EWGM_SinvR_isotig04981	SI2.2.0_12497	FBgn0039560	Dmel_CG5514	2.52394	1.64628	1.53359
EWGM_SinvR_isotig04985	SINVlc3_032521	FBgn0033358	Dmel_CG8216	-0.921291	-0.598701	-0.439678
EWGM_SinvR_isotig04997	SI2.2.0_06477	FBgn0035867	Dmel_CG13671	1.85708	1.10002	0.958154
EWGM_SinvR_isotig05013	SINVlc3_018956	FBgn0031068	Dmel_CG12534	3.10119	2.18744	2.33434
EWGM_SinvR_isotig05017	SINVlc3_012537	FBgn0034611	Dmel_CG10069	4.29317	3.47678	3.51258
EWGM_SinvR_isotig05025	SI2.2.0_16146	FBgn0002924	non-claret disjunctional	3.97167	2.46345	2.69103
EWGM_SinvR_isotig05033	SI2.2.0_11534	FBgn0035236	Dmel_CG12004	-0.941011	-0.510713	-0.446105
EWGM_SinvR_isotig05041	SI2.2.0_02871	FBgn0039557	Protein FAM50 homolog	-0.275655	0.0782963	0.157473
EWGM_SinvR_isotig05049	SI2.2.0_09396	FBgn0035601	Dmel_CG10640	1.75584	1.15058	1.16446
EWGM_SinvR_isotig05065	SI2.2.0_07504	FBgn0053123	Dmel_CG33123	2.86917	1.92813	1.78394
EWGM_SinvR_isotig05079	SINVlc3_008587	FBgn0051064	Dmel_CG31064	0.565262	0.870604	0.944197
EWGM_SinvR_isotig05083	SI2.2.0_00350	FBgn0003887	beta-Tubulin at 56D	1.86926	1.16347	1.17975
EWGM_SinvR_isotig05107	SI2.2.0_04875	FBgn0031321	tRNA-guanine transglycosylase	2.06	1.2491	1.23365
EWGM_SinvR_isotig05111	SI2.2.0_06041	FBgn0013770	Cysteine proteinase-1	5.65357	5.39493	5.17534
EWGM_SinvR_isotig05151	SINVlc3_028268	FBgn0011288	Synapse protein 25	2.84652	2.27468	2.25217
EWGM_SinvR_isotig05155	SINVlc3_007116	FBgn0036890	Dmel_CG9368	-1.08032	-0.807849	-0.660445
EWGM_SinvR_isotig05157	SI2.2.0_00634	FBgn0036890	Dmel_CG9368	-0.57486	-0.268743	-0.301246
EWGM_SinvR_isotig05183	SINVlc3_010808	FBgn0062449	Dmel_CG13197	4.61268	3.82639	3.93554
EWGM_SinvR_isotig05215	SI2.2.0_16183	FBgn0030761	Dmel_CG9784	4.04568	3.43782	3.12493
EWGM_SinvR_isotig05245	SI2.2.0_04238	FBgn0039402	Dmel_CG14542	0.601362	1.24808	1.62044
EWGM_SinvR_isotig05253	SINVlc3_028578	FBgn0010551	lethal (2) 03709	5.53263	5.06955	5.1898
EWGM_SinvR_isotig05255	SINVlc3_028578	FBgn0010551	lethal (2) 03709	4.91154	4.27456	4.39961
EWGM_SinvR_isotig05261	SI2.2.0_09274	FBgn0004652	fruitless	1.3258	0.636378	0.795075
EWGM_SinvR_isotig05265	SINVlc3_021163	FBgn0036004	Dmel_CG3654	-0.0915706	0.227453	0.270807
EWGM_SinvR_isotig05269	SI2.2.0_00931	FBgn0040348	Dmel_CG3703	-0.809316	-0.400676	-0.376965
EWGM_SinvR_isotig05341	SI2.2.0_05958	FBgn0036502	Dmel_CG7841	3.6123	2.7643	2.53744
EWGM_SinvR_isotig05345	SINVlc3_030256	FBgn0032229	ATP-dependent Clp protease proteolytic subunit	4.18077	3.4674	3.4637
EWGM_SinvR_isotig05377	SINVlc3_038537	FBgn0028734	Fragile X mental retardation syndrome-related protein 1	3.6147	2.25082	2.20206
EWGM_SinvR_isotig05381	SINVlc3_015404	FBgn0038760	Mediator complex subunit 25	1.60563	0.660588	0.681443
EWGM_SinvR_isotig05421	SI2.2.0_05765	FBgn0028665	V-type proton ATPase subunit d 1	1.96371	1.23918	1.10607
EWGM_SinvR_isotig05433	SI2.2.0_12283	FBgn0030834	Dmel_CG8675	4.03654	3.02693	2.8003
EWGM_SinvR_isotig05437	SINVlc3_020837	FBgn0043799	Dmel_CG31381	3.07796	2.49349	2.47081
EWGM_SinvR_isotig05441	SI2.2.0_01453	FBgn0029502	Dmel_CG14437	3.6905	3.01263	2.85942
EWGM_SinvR_isotig05442	SI2.2.0_01453	FBgn0029502	Dmel_CG14437	3.73713	3.03254	2.95583
EWGM_SinvR_isotig05497	SI2.2.0_04891	FBgn0052039	Dmel_CG32039	-0.594902	-0.319424	-0.317021
EWGM_SinvR_isotig05509	SINVlc3_026921	FBgn0036334	Dmel_CG11267	1.40707	1.12798	0.943882
EWGM_SinvR_isotig05542	SINVlc3_035419	FBgn0010387	Diazepam-binding inhibitor	2.63275	3.62083	3.13689
EWGM_SinvR_isotig05567	SINVlc3_028280	FBgn0026597	Axin	-0.89902	-0.590041	-0.534434
EWGM_SinvR_isotig05591	SINVlc3_028583	FBgn0028541	Dmel_CG7364	0.0742387	0.571049	0.609913
EWGM_SinvR_isotig05594	SINVlc3_023287	FBgn0027844	Carbonic anhydrase 1	2.60565	4.03092	3.85616
EWGM_SinvR_isotig05597	SI2.2.0_11047	FBgn0034346	Dmel_CG12263	0.0230541	0.459374	0.91036
EWGM_SinvR_isotig05621	SINVlc3_017639	FBgn0038341	Dmel_CG14869	2.63848	2.18787	2.12189
EWGM_SinvR_isotig05622	SINVlc3_007185	FBgn0029911	Dmel_CG14435	4.73206	3.93106	3.92588
EWGM_SinvR_isotig05633	SI2.2.0_07782	FBgn0025635	Dmel_CG17829	3.46298	2.75081	2.78468
EWGM_SinvR_isotig05639	SINVlc3_012528	FBgn0000346	comatose	-0.883193	-0.509002	-0.321547
EWGM_SinvR_isotig05642	SINVlc3_010724	FBgn0038870	Dmel_CG5871	1.14328	0.694158	0.854556
EWGM_SinvR_isotig05660	SINVlc3_037918	FBgn0023529	Dmel_CG2918	5.03719	4.16878	4.05176
EWGM_SinvR_isotig05669	SINVlc3_035829	FBgn0033486	Dmel_CG11866	3.08786	2.2946	2.42939
EWGM_SinvR_isotig05678	SINVlc3_031172	FBgn0019932	S-adenosylmethionine decarboxylase	4.00856	2.58871	2.56116
EWGM_SinvR_isotig05690	SI2.2.0_10174	FBgn0263143		3.08613	1.89259	2.07721
EWGM_SinvR_isotig05693	SINVlc3_007982	FBgn0000173	bendless	4.10154	3.20515	3.08007
EWGM_SinvR_isotig05696	SI2.2.0_08093	FBgn0032153	Dmel_CG4537	-0.723528	-0.0682753	0.138676
EWGM_SinvR_isotig05699	SINVlc3_031418	FBgn0023489	PvuII-PstI homology 13	5.41679	4.8296	4.79598
EWGM_SinvR_isotig05705	SI2.2.0_04294	FBgn0031762	Dmel_CG9098	1.26245	1.00563	0.776334
EWGM_SinvR_isotig05714	SINVlc3_009468	FBgn0032643	Dmel_CG6453	2.98174	2.43614	2.4233
EWGM_SinvR_isotig05729	SINVlc3_012400	FBgn0023023	Collapsin Response Mediator Protein	3.59066	2.66254	2.78767
EWGM_SinvR_isotig05732	SINVlc3_015980	FBgn0028689	Proteasome p44.5 subunit	3.93434	3.0505	3.09027
EWGM_SinvR_isotig05738	SINVlc3_022899	FBgn0027621	6-phosphofructo-2-kinase	4.78239	3.97448	3.95672
EWGM_SinvR_isotig05740	SI2.2.0_01574	FBgn0027621	6-phosphofructo-2-kinase	4.63209	3.52883	3.40089
EWGM_SinvR_isotig05741	SINVlc3_013004	FBgn0260945	Autophagy-specific gene 1	-0.801994	-0.569416	-0.369467
EWGM_SinvR_isotig05756	SI2.2.0_15376	FBgn0010416	Negative elongation factor D	2.88982	1.65881	1.61457
EWGM_SinvR_isotig05765	SI2.2.0_16539	FBgn0040294	Plenty of SH3s	-0.419509	0.342547	0.503158
EWGM_SinvR_isotig05792	SI2.2.0_07716	FBgn0030396	Dmel_CG2556	4.03375	3.04745	3.06998
EWGM_SinvR_isotig05795	SI2.2.0_12302	FBgn0032395	Dmel_CG6734	-0.882449	-0.043976	0.160494
EWGM_SinvR_isotig05821	SINVlc3_038931	FBgn0033987	Dmel_CG12424	2.52474	1.37237	1.29699
EWGM_SinvR_isotig05836	SINVlc3_034913	FBgn0025682	supercoiling factor	4.317	3.28711	3.38108
EWGM_SinvR_isotig05848	SINVlc3_026754	FBgn0028399	Dmel_CG4672	4.14772	3.63018	3.43759
EWGM_SinvR_isotig05851	SINVlc3_036982	FBgn0032642	Probable mitogen-activated protein kinase scaffold protein 1	1.39937	1.8036	1.82284
EWGM_SinvR_isotig05872	SINVlc3_009396	FBgn0029835	Dmel_CG5921	-0.994999	-0.760797	-0.626099
EWGM_SinvR_isotig05875	SI2.2.0_09962	FBgn0039620	Dmel_CG1443	3.18128	4.4355	3.05513
EWGM_SinvR_isotig05889	SI2.2.0_15547	FBgn0261064	Rabenosyn	4.19169	3.62868	3.54721
EWGM_SinvR_isotig05902	SI2.2.0_07381	FBgn0032216	Ubiquitin carboxyl-terminal hydrolase	4.58764	4.00985	3.84478
EWGM_SinvR_isotig05908	SI2.2.0_03864	FBgn0028487	Dmel_CG9611	-0.733485	-0.289679	-0.19241
EWGM_SinvR_isotig05917	SI2.2.0_01486	FBgn0025626	Dmel_CG4281	0.406371	0.73128	0.734768
EWGM_SinvR_isotig05945	SI2.2.0_05914	FBgn0014029	Septin-2	4.88448	3.9678	4.04336
EWGM_SinvR_isotig05948	SI2.2.0_15327	FBgn0039532	Mig-2-like	1.62965	0.756497	0.787825
EWGM_SinvR_isotig05950	SI2.2.0_15385	FBgn0029157	slingshot	2.83047	2.19465	2.01936
EWGM_SinvR_isotig05979	SINVlc3_012530	FBgn0052843	Dmel_CG32843	0.365871	0.0981799	0.0621947
EWGM_SinvR_isotig05988	SI2.2.0_06926	FBgn0020018	Protoporphyrinogen oxidase	2.55328	2.0132	1.79359
EWGM_SinvR_isotig06049	SI2.2.0_15103	FBgn0002542	lodestar	0.757922	1.46723	1.60895
EWGM_SinvR_isotig06053	SI2.2.0_06959	FBgn0032704	Dmel_CG10373	4.71498	3.97323	3.84139
EWGM_SinvR_isotig06054	SINVlc3_033700	FBgn0032704	Dmel_CG10373	3.61464	3.23137	3.0488
EWGM_SinvR_isotig06055	SINVlc3_019809	FBgn0035490	Dmel_CG1136	-1.0698	-0.690937	-0.467322
EWGM_SinvR_isotig06060	SI2.2.0_01169	FBgn0025640	Dmel_CG13369	3.08314	2.44079	2.44267
EWGM_SinvR_isotig06069	SI2.2.0_16214	FBgn0259481	Mps one binder kinase activator-like 2	-0.768107	-0.454033	-0.311904
EWGM_SinvR_isotig06088	SINVlc3_018127	FBgn0034166	Dmel_CG6472	-0.697016	-0.0362956	-0.0973114
EWGM_SinvR_isotig06099	SI2.2.0_10224	FBgn0041713	Dmel_CG4182	1.04845	1.48476	1.5218
EWGM_SinvR_isotig06107	SI2.2.0_00220	FBgn0052441	Dmel_CG32441	-0.825233	-0.593176	-0.610846
EWGM_SinvR_isotig06114	SINVlc3_015418	FBgn0032987	Ribosomal protein L21	0.299686	0.443484	0.547173
EWGM_SinvR_isotig06139	SI2.2.0_05836	FBgn0036551	Dmel_CG17029	-0.606152	-0.358823	-0.143554
EWGM_SinvR_isotig06150	SI2.2.0_03889	FBgn0010520	Bekka	3.3738	2.58494	2.63214
EWGM_SinvR_isotig06151	SI2.2.0_03889	FBgn0010520	Bekka	3.40827	2.52677	2.66693
EWGM_SinvR_isotig06158	SINVlc3_009923	FBgn0023540	Dmel_CG3630	-0.834662	-0.364428	-0.413098
EWGM_SinvR_isotig06169	SINVlc3_036523	FBgn0030503	Transport and Golgi organization 2	0.86003	1.23308	1.32793
EWGM_SinvR_isotig06183	SI2.2.0_04256	FBgn0052554	Dmel_CG32554	4.33663	3.35815	3.4107
EWGM_SinvR_isotig06187	SI2.2.0_11297	FBgn0038704	Aprataxin-like protein	3.13745	2.5272	2.37158
EWGM_SinvR_isotig06207	SI2.2.0_14888	FBgn0038986	Dmel_CG5278	5.17057	5.79267	4.97958
EWGM_SinvR_isotig06242	SI2.2.0_04935	FBgn0025394	Dmel_CG32810	3.9444	3.14365	2.96451
EWGM_SinvR_isotig06259	SI2.2.0_07411	FBgn0011787	mitochondrial ribosomal protein L12	5.38625	4.97619	4.95632
EWGM_SinvR_isotig06296	SI2.2.0_08954	FBgn0032017	Dmel_CG7810	4.14798	3.27299	3.30981
EWGM_SinvR_isotig06326	SI2.2.0_05809	FBgn0028737	Elongation factor 1 beta	5.52506	5.11751	5.23174
EWGM_SinvR_isotig06342	SINVlc3_031680	FBgn0037249	Eukaryotic translation initiation factor 3 subunit A	1.41962	0.964522	1.0577
EWGM_SinvR_isotig06344	SINVlc3_007865	FBgn0030847	Dmel_CG12991	1.45377	2.26622	1.92486
EWGM_SinvR_isotig06347	SI2.2.0_07423	FBgn0038816	Dmel_CG5483	0.434302	0.852542	0.835592
EWGM_SinvR_isotig06349	SI2.2.0_13813	FBgn0030054	Dmel_CG12109	3.36154	2.21372	2.12313
EWGM_SinvR_isotig06351	SINVlc3_011176	FBgn0261800		-0.438783	0.177922	0.139553
EWGM_SinvR_isotig06352	SINVlc3_026715	FBgn0040206	kurtz	-0.344202	-0.0005667	-0.0108081
EWGM_SinvR_isotig06360	SINVlc3_025393	FBgn0028429	Inhibitor-2	1.63756	1.13709	1.31002
EWGM_SinvR_isotig06365	SI2.2.0_11056	FBgn0032699	Dmel_CG10383	2.15538	1.62897	1.61784
EWGM_SinvR_isotig06366	SI2.2.0_15655	FBgn0030551	Dmel_CG11674	5.70229	4.90253	5.20792
EWGM_SinvR_isotig06397	SI2.2.0_00849	FBgn0000579	Enolase	0.12735	0.463413	0.495843
EWGM_SinvR_isotig06403	SI2.2.0_11130	FBgn0011606	Kinesin-like protein at 3A	4.50288	3.27753	3.29423
EWGM_SinvR_isotig06430	SI2.2.0_12920	FBgn0036188	Dmel_CG7339	3.92938	3.10544	2.97694
EWGM_SinvR_isotig06431	SI2.2.0_12920	FBgn0036188	Dmel_CG7339	3.95809	3.09678	2.98118
EWGM_SinvR_isotig06445	SI2.2.0_02790	FBgn0033690	Dmel_CG8862	2.37899	1.87025	1.74834
EWGM_SinvR_isotig06446	SINVlc3_020851	FBgn0033924	Dmel_CG8613	3.94813	3.27148	3.08737
EWGM_SinvR_isotig06454	SI2.2.0_04081	FBgn0039627	Probable dimethyladenosine transferase	3.5281	2.61167	2.48691
EWGM_SinvR_isotig06462	SI2.2.0_02863	FBgn0033380	Phosphorylated adaptor for RNA export	-0.0482543	-0.450358	-0.516519
EWGM_SinvR_isotig06468	SINVlc3_025171	FBgn0037262	Mediator complex subunit 31	3.94884	2.93825	2.84694
EWGM_SinvR_isotig06469	SINVlc3_025171	FBgn0037262	Mediator complex subunit 31	3.95587	2.98021	2.85217
EWGM_SinvR_isotig06480	SINVlc3_031418	FBgn0023489	PvuII-PstI homology 13	3.86778	2.8569	2.87156
EWGM_SinvR_isotig06485	SI2.2.0_12196	FBgn0029648	Dmel_CG3603	3.48236	2.59367	2.40487
EWGM_SinvR_isotig06489	SINVlc3_011653	FBgn0010808	lethal (3) 03670	0.643249	1.01752	0.993098
EWGM_SinvR_isotig06494	SINVlc3_015053	FBgn0031228	Dmel_CG11455	4.69312	4.12106	4.00489
EWGM_SinvR_isotig06504	SI2.2.0_07470	FBgn0037873	Dmel_CG6666	5.2659	4.69846	4.49496
EWGM_SinvR_isotig06510	SI2.2.0_13583	FBgn0035165	Dmel_CG13887	5.39634	4.8818	4.82042
EWGM_SinvR_isotig06511	SI2.2.0_80878	FBgn0039115	Probable oligoribonuclease	2.3853	1.78832	1.60319
EWGM_SinvR_isotig06512	SI2.2.0_80878	FBgn0039115	Probable oligoribonuclease	2.3794	1.87085	1.72673
EWGM_SinvR_isotig06519	SI2.2.0_80746	FBgn0037637	Dmel_CG9836	5.06427	4.66555	4.38726
EWGM_SinvR_isotig06521	SI2.2.0_07496	FBgn0034638	Dmel_CG10433	4.56131	5.22462	5.35699
EWGM_SinvR_isotig06547	SI2.2.0_04048	FBgn0031360	Dmel_CG31937	5.30762	4.78567	4.76124
EWGM_SinvR_isotig06552	SI2.2.0_01262	FBgn0034753	Peptidyl-prolyl cis-trans isomerase	5.48454	4.85865	4.97709
EWGM_SinvR_isotig06553	SI2.2.0_11286	FBgn0039158	Dmel_CG6182	3.14238	2.16042	2.06898
EWGM_SinvR_isotig06576	SI2.2.0_07502	FBgn0011455	lethal (3) neo18	5.43884	4.76004	4.6386
EWGM_SinvR_isotig06577	SI2.2.0_12944	FBgn0039159	mitochondrial ribosomal protein S24	4.36124	3.52139	3.34984
EWGM_SinvR_isotig06601	SI2.2.0_08251	FBgn0004396	Cyclic-AMP response element binding protein A	2.33898	1.44985	1.39265
EWGM_SinvR_isotig06605	SINVlc3_026192	FBgn0030276	Dmel_CG1938	4.01695	3.55462	3.45662
EWGM_SinvR_isotig06613	SINVlc3_020939	FBgn0014411	Vacuolar protein sorting-associated protein 26	3.59556	2.73176	2.68127
EWGM_SinvR_isotig06635	SINVlc3_010270	FBgn0010213	Superoxide dismutase 2 (Mn)	2.34615	1.93521	1.88458
EWGM_SinvR_isotig06650	SINVlc3_026255	FBgn0029941	Dmel_CG1677	-0.640864	-0.213424	-0.120238
EWGM_SinvR_isotig06656	SI2.2.0_80899	FBgn0064116	Dmel_CG33714; Dmel_CG33713	0.147664	0.672272	0.586233
EWGM_SinvR_isotig06671	SI2.2.0_03124	FBgn0039924	Dmel_CG17471	0.270383	0.551284	0.574107
EWGM_SinvR_isotig06677	SINVlc3_021797	FBgn0086911	rugose	2.63044	1.93816	1.9353
EWGM_SinvR_isotig06683	SINVlc3_015010	FBgn0053958	Dmel_CG33958	0.205086	0.666064	0.390574
EWGM_SinvR_isotig06686	SINVlc3_017313	FBgn0034438	Dmel_CG9416	4.12417	3.2621	3.43382
EWGM_SinvR_isotig06692	SINVlc3_026929	FBgn0034145	Putative fatty acyl-CoA reductase CG5065	3.30037	3.03872	2.65646
EWGM_SinvR_isotig06701	SINVlc3_029603	FBgn0000541	Enhancer of bithorax	3.90409	3.18508	3.05376
EWGM_SinvR_isotig06707	SI2.2.0_08859	FBgn0032515	loquacious	-0.694202	-0.318977	-0.247789
EWGM_SinvR_isotig06722	SINVlc3_036178	FBgn0003423	sluggish A	4.6732	3.85019	3.9129
EWGM_SinvR_isotig06734	SINVlc3_034648	FBgn0029504	Checkpoint suppressor homologue	3.4132	2.09901	2.32086
EWGM_SinvR_isotig06737	SINVlc3_024417	FBgn0022764	Dmel_CG8815	-0.950759	-0.516618	-0.558365
EWGM_SinvR_isotig06746	SI2.2.0_04230	FBgn0027086	Isoleucyl-tRNA synthetase	3.75036	3.09332	3.15142
EWGM_SinvR_isotig06749	SINVlc3_026767	FBgn0261561		1.36852	2.25029	2.3117
EWGM_SinvR_isotig06760	SINVlc3_026495	FBgn0001974	lethal (2) 35Bd	2.83486	2.03288	1.95018
EWGM_SinvR_isotig06769	SINVlc3_019295	FBgn0033252	Dmel_CG12769	3.16302	2.63936	2.68476
EWGM_SinvR_isotig06778	SI2.2.0_05848	FBgn0039492	Dmel_CG6051	4.10137	3.64119	3.48785
EWGM_SinvR_isotig06781	SI2.2.0_09184	FBgn0052066	Dmel_CG32066	1.04392	1.44205	1.41771
EWGM_SinvR_isotig06790	SI2.2.0_11317	FBgn0015014	tango	-0.492854	-0.126497	0.0503704
EWGM_SinvR_isotig06793	SINVlc3_017682	FBgn0030944	Dmel_CG6617	1.95021	1.23259	1.31314
EWGM_SinvR_isotig06796	SINVlc3_012129	FBgn0005649	Dmel_CG5422	5.26909	4.59235	4.65443
EWGM_SinvR_isotig06799	SINVlc3_009403	FBgn0052137	Coiled-coil domain-containing protein 64 homolog	-0.949881	-0.633544	-0.657262
EWGM_SinvR_isotig06805	SINVlc3_021158	FBgn0023423	supernumerary limbs	4.99238	4.14676	4.11189
EWGM_SinvR_isotig06814	SINVlc3_042393	FBgn0004889	twins	4.60274	3.83022	3.7962
EWGM_SinvR_isotig06847	SINVlc3_033823	FBgn0050421	Ubiquitin carboxyl-terminal hydrolase	3.26425	2.48135	2.5368
EWGM_SinvR_isotig06883	SINVlc3_020996	FBgn0044323	Connector of kinase to AP-1	4.64288	3.97717	4.01922
EWGM_SinvR_isotig06907	SINVlc3_017315	FBgn0036053	Dmel_CG6718	5.19566	4.27602	4.4609
EWGM_SinvR_isotig06919	SI2.2.0_00366	FBgn0029170	TweedleT	-0.708711	0.0195264	0.0228381
EWGM_SinvR_isotig06928	SINVlc3_015950	FBgn0085408	Protein Shroom	-0.700688	-0.378169	-0.358981
EWGM_SinvR_isotig06931	SINVlc3_009760	FBgn0005278	Minute (2) 21AB	5.02556	4.23145	4.15528
EWGM_SinvR_isotig06940	SI2.2.0_12937	FBgn0024273	Dmel_CG1520	3.51686	2.63723	2.58522
EWGM_SinvR_isotig06943	SINVlc3_009891	FBgn0027570	Neprilysin 2	2.07534	1.60618	1.4839
EWGM_SinvR_isotig06970	SINVlc3_029117	FBgn0260941	Dmel_CG42318	1.00247	0.434125	0.598828
EWGM_SinvR_isotig06982	SINVlc3_004090	FBgn0035575	Dmel_CG7509	4.17432	3.0901	3.19302
EWGM_SinvR_isotig06986	SI2.2.0_13777	FBgn0038840	Dmel_CG5621	1.22577	2.23596	1.98801
EWGM_SinvR_isotig07025	SI2.2.0_08984	FBgn0262081		3.62315	2.65635	2.63183
EWGM_SinvR_isotig07043	SINVlc3_014803	FBgn0028572	quick-to-court	2.34593	1.56294	1.6255
EWGM_SinvR_isotig07091	SINVlc3_012420	FBgn0024732	Dmel_CG8357	-0.534391	-0.2045	-0.178197
EWGM_SinvR_isotig07097	SINVlc3_037922	FBgn0031589	Nicotinate phosphoribosyltransferase	2.65193	1.99484	1.93646
EWGM_SinvR_isotig07106	SINVlc3_019289	FBgn0004574	Ras opposite	3.6317	2.97563	2.85574
EWGM_SinvR_isotig07124	SI2.2.0_12759	FBgn0021847	lethal (2) k14710	3.55737	3.00042	2.85041
EWGM_SinvR_isotig07127	SINVlc3_033041	FBgn0034266	Dmel_CG4975	1.13148	0.672543	0.708334
EWGM_SinvR_isotig07136	SINVlc3_032534	FBgn0005536	Myosin binding subunit	4.23187	3.57598	3.62444
EWGM_SinvR_isotig07139	SINVlc3_020995	FBgn0038220	Dmel_CG12207	-1.08228	-0.744547	-0.658338
EWGM_SinvR_isotig07163	SINVlc3_022631	FBgn0004828	Histone H3.3B; Histone H3.3A	5.49936	4.94196	5.0834
EWGM_SinvR_isotig07166	SI2.2.0_03066	FBgn0003654	short wing	4.63136	3.95164	3.94704
EWGM_SinvR_isotig07172	SINVlc3_034834	FBgn0015872	Aquaporin	1.03936	2.02227	1.49092
EWGM_SinvR_isotig07178	SI2.2.0_04203	FBgn0250862	radish	2.29474	0.574689	0.593248
EWGM_SinvR_isotig07181	SI2.2.0_06137	FBgn0028703	Sodium/hydrogen exchanger	0.390107	0.061164	-0.0917058
EWGM_SinvR_isotig07208	SINVlc3_034041	FBgn0015806	RPS6-p70-protein kinase	2.91891	2.03188	1.9689
EWGM_SinvR_isotig07220	SI2.2.0_08958	FBgn0040005	Dmel_CG17883	2.20554	1.04138	1.12117
EWGM_SinvR_isotig07238	SINVlc3_011126	FBgn0000179	bifid	-0.768206	-0.366225	-0.342606
EWGM_SinvR_isotig07253	SI2.2.0_14362	FBgn0036291	UPF0459 protein CG10681	1.26449	0.935986	0.780188
EWGM_SinvR_isotig07271	SI2.2.0_11277	FBgn0026147	Dmel_CG16833	4.60864	3.7471	3.76045
EWGM_SinvR_isotig07282	SINVlc3_033635	FBgn0051638	Dmel_CG31638	3.3383	2.12002	2.20444
EWGM_SinvR_isotig07288	SI2.2.0_15982	FBgn0001168	hairy	3.89475	3.39486	3.21427
EWGM_SinvR_isotig07294	SI2.2.0_01209	FBgn0033627	Dmel_CG13204	3.83223	2.89624	2.87654
EWGM_SinvR_isotig07350	SI2.2.0_04929	FBgn0038319	mitochondrial ribosomal protein L9	4.99765	4.00573	3.91824
EWGM_SinvR_isotig07356	SINVlc3_021899	FBgn0033665	Dmel_CG13189	-0.0963074	0.225453	0.329795
EWGM_SinvR_isotig07389	SINVlc3_004064	FBgn0032214	Ubiquitin thioesterase otubain-like	4.29752	3.70748	3.57332
EWGM_SinvR_isotig07398	SI2.2.0_13773	FBgn0050016	Dmel_CG30016	3.61062	2.54698	2.59862
EWGM_SinvR_isotig07413	SINVlc3_022382	FBgn0003371	shaggy	1.02623	1.39045	1.40481
EWGM_SinvR_isotig07416	SI2.2.0_03933	FBgn0038570	Dmel_CG7217; Dmel_CG7215	5.01067	4.9181	4.5271
EWGM_SinvR_isotig07425	SI2.2.0_13124	FBgn0015795	Rab-protein 7	4.7345	3.78676	3.58791
EWGM_SinvR_isotig07440	SI2.2.0_16031	FBgn0024846	Mitogen-activated protein kinase 14B	3.88416	2.9637	2.91081
EWGM_SinvR_isotig07446	SINVlc3_007318	FBgn0010425	epsilonTrypsin	1.56948	2.60346	1.24086
EWGM_SinvR_isotig07467	SI2.2.0_08651	FBgn0036685	Dmel_CG6664	2.20539	1.22828	1.14379
EWGM_SinvR_isotig07479	SINVlc3_013932	FBgn0010226	Glutathione S transferase S1	5.8236	5.14955	5.38488
EWGM_SinvR_isotig07509	SI2.2.0_14930	FBgn0033085	Dmel_CG15908	-0.729194	-0.0680436	0.0854796
EWGM_SinvR_isotig07512	SI2.2.0_05087	FBgn0030806	Dmel_CG13001	3.66959	2.59611	2.64014
EWGM_SinvR_isotig07533	SI2.2.0_11095	FBgn0032596	Dmel_CG17331	0.775649	0.234742	0.273337
EWGM_SinvR_isotig07574	SI2.2.0_14963	FBgn0035805	Transmembrane protein 70 homolog, mitochondrial	1.75706	0.810939	0.989481
EWGM_SinvR_isotig07580	SINVlc3_007843	FBgn0085376	Dmel_CG34347	1.13158	0.717272	0.591932
EWGM_SinvR_isotig07589	SINVlc3_012801	FBgn0037777	Dmel_CG11722	2.53489	1.73468	1.63628
EWGM_SinvR_isotig07661	SI2.2.0_09191	FBgn0052069	Dmel_CG32069	4.3584	3.75915	3.53408
EWGM_SinvR_isotig07726	SINVlc3_013343	FBgn0000212	brahma	2.71724	1.90577	2.02886
EWGM_SinvR_isotig07728	SINVlc3_011169	FBgn0023510	Dmel_CG17766	0.104389	0.493563	0.486487
EWGM_SinvR_isotig07730	SINVlc3_030511	FBgn0027508	Dmel_CG4719	4.27908	3.62982	3.57146
EWGM_SinvR_isotig07734	SINVlc3_017728	FBgn0040207	katanin 80	4.60832	3.69798	3.74168
EWGM_SinvR_isotig07736	SINVlc3_007848	FBgn0011016	Signal sequence receptor beta	-0.20441	0.0763576	0.22138
EWGM_SinvR_isotig07740	SI2.2.0_07695	FBgn0031098	Dmel_CG17068	-0.0603	0.190389	0.238562
EWGM_SinvR_isotig07746	SINVlc3_011136	FBgn0000709	flightless I	2.5292	1.87151	1.80876
EWGM_SinvR_isotig07750	SINVlc3_028579	FBgn0039212	Syntaxin 18	4.59496	3.54969	3.67122
EWGM_SinvR_isotig07754	SI2.2.0_08430	FBgn0027779	Vacuolar H[+]-ATPase SFD subunit	-0.476195	-0.296762	-0.0855928
EWGM_SinvR_isotig07756	SINVlc3_011704	FBgn0000256	cappuccino	2.5712	1.2948	1.40692
EWGM_SinvR_isotig07758	SI2.2.0_02999	FBgn0261261	pollux	2.47998	1.78187	1.80998
EWGM_SinvR_isotig07776	SINVlc3_014326	FBgn0003525	string	-0.66579	-0.27301	-0.130989
EWGM_SinvR_isotig07788	SINVlc3_021387	FBgn0033782	sugarbabe	1.28103	0.758902	0.747688
EWGM_SinvR_isotig07790	SINVlc3_007884	FBgn0032340	Enhancer of mRNA-decapping protein 4 homolog	3.37925	2.57329	2.71539
EWGM_SinvR_isotig07794	SINVlc3_025160	FBgn0031702	Dmel_CG14021	-0.803172	-0.405125	-0.225165
EWGM_SinvR_isotig07798	SINVlc3_026279	FBgn0067864	Patj homolog	2.93277	2.24197	2.2444
EWGM_SinvR_isotig07808	SI2.2.0_07175	FBgn0260862	Dmel_CG3279	0.463938	-0.0515632	0.0115009
EWGM_SinvR_isotig07810	SI2.2.0_03564	FBgn0026592	Fire exit	-0.77249	-0.407111	-0.350592
EWGM_SinvR_isotig07814	SINVlc3_019998	FBgn0050159	Dmel_CG30159	4.19425	3.13544	3.14089
EWGM_SinvR_isotig07816	SINVlc3_014348	FBgn0001316	klarsicht; small non-messenger RNA 438	2.55081	1.82047	1.88502
EWGM_SinvR_isotig07830	SI2.2.0_15529	FBgn0016693	Putative Achaete Scute Target 1	-0.782968	-0.479586	-0.146444
EWGM_SinvR_isotig07840	SI2.2.0_01623	FBgn0052138	Formin-like protein CG32138	0.957426	0.347925	0.314017
EWGM_SinvR_isotig07850	SI2.2.0_07799	FBgn0259246	bruchpilot	-0.786608	-0.445053	-0.330061
EWGM_SinvR_isotig07853	SINVlc3_037416	FBgn0031799	Dmel_CG9493	0.405943	-0.0143721	-0.0884465
EWGM_SinvR_isotig07856	SI2.2.0_10837	FBgn0086676	spinster	3.56525	2.44351	2.33719
EWGM_SinvR_isotig07864	SI2.2.0_12359	FBgn0039140	Mitochondrial Rho	-0.881533	-0.50958	-0.504421
EWGM_SinvR_isotig07866	SI2.2.0_00935	FBgn0042177	Dmel_CG32164	3.51168	2.84149	2.77356
EWGM_SinvR_isotig07868	SINVlc3_027556	FBgn0036505	Dmel_CG7945	-0.969087	-0.463091	-0.517439
EWGM_SinvR_isotig07874	SINVlc3_023168	FBgn0261451		-0.0620397	0.249765	0.301428
EWGM_SinvR_isotig07878	SINVlc3_020954	FBgn0027499	Dmel_CG12340	4.49835	3.55617	3.64903
EWGM_SinvR_isotig07886	SINVlc3_020517	FBgn0000114	arrest	4.04914	3.28578	3.33242
EWGM_SinvR_isotig07890	SINVlc3_029286	FBgn0261787		2.82998	2.17259	2.09603
EWGM_SinvR_isotig07892	SINVlc3_029380	FBgn0032640	small glutamine-rich tetratricopeptide containing protein	1.42034	0.735333	0.931241
EWGM_SinvR_isotig07906	SI2.2.0_07633	FBgn0050157	Probable Ufm1-specific protease 1	1.62325	0.844038	0.673628
EWGM_SinvR_isotig07916	SI2.2.0_10680	FBgn0053281	Dmel_CG33281	-0.876833	-0.494635	-0.618088
EWGM_SinvR_isotig07918	SINVlc3_020026	FBgn0003016	outspread	1.99389	1.62203	1.67804
EWGM_SinvR_isotig07928	SINVlc3_029985	FBgn0033603	Cuticular protein 47Ef	4.52095	3.3879	3.61302
EWGM_SinvR_isotig07930	SINVlc3_031046	FBgn0030581	Dmel_CG14408	2.46434	1.7709	1.74085
EWGM_SinvR_isotig07932	SINVlc3_021725	FBgn0262718		2.36347	1.36129	1.36922
EWGM_SinvR_isotig07934	SI2.2.0_12830	FBgn0025742	myotubularin	-0.471422	0.00141019	0.102152
EWGM_SinvR_isotig07936	SINVlc3_036196	FBgn0032783	Dmel_CG10237	0.990276	0.342666	0.213686
EWGM_SinvR_isotig07942	SI2.2.0_07255	FBgn0031544	Dmel_CG17593	-0.697823	-0.42268	-0.38103
EWGM_SinvR_isotig07948	SINVlc3_017018	FBgn0011824	Probable H/ACA ribonucleoprotein complex subunit 1	2.35906	1.63096	1.65808
EWGM_SinvR_isotig07950	SINVlc3_021794	FBgn0029881	Dmel_CG3973	2.71818	1.85283	1.98709
EWGM_SinvR_isotig07952	SINVlc3_026978	FBgn0003310	Star	2.80421	1.7894	1.80007
EWGM_SinvR_isotig07954	SI2.2.0_00394	FBgn0037540	PSEA-binding protein 95kD	-0.216156	0.0459355	0.136815
EWGM_SinvR_isotig07970	SI2.2.0_16027	FBgn0261016	Dmel_CG34364	4.81408	3.50622	3.65463
EWGM_SinvR_isotig07982	SI2.2.0_04621	FBgn0030358	Dmel_CG10362	1.56455	0.92286	0.851244
EWGM_SinvR_isotig07998	SINVlc3_012449	FBgn0261238	Alhambra	1.67092	0.937964	0.958215
EWGM_SinvR_isotig08016	SINVlc3_034641	FBgn0015794	Rab-related protein 4	1.7965	0.829358	0.978262
EWGM_SinvR_isotig08017	SI2.2.0_03602	FBgn0031769	Dmel_CG9135	3.84006	2.72717	2.83426
EWGM_SinvR_isotig08020	SI2.2.0_14859	FBgn0026433	Dmel_CG9201	2.19738	1.30028	1.2918
EWGM_SinvR_isotig08026	SINVlc3_028294	FBgn0013726	peanut	2.28607	1.58525	1.59999
EWGM_SinvR_isotig08027	SINVlc3_028294	FBgn0013726	peanut	2.15346	1.43245	1.43244
EWGM_SinvR_isotig08056	SI2.2.0_05946	FBgn0033273	Dmel_CG2183	3.50208	2.36984	2.34972
EWGM_SinvR_isotig08065	SINVlc3_032043	FBgn0025633	Dmel_CG13366	-0.758232	-0.426561	-0.411951
EWGM_SinvR_isotig08080	SI2.2.0_03834	FBgn0263600		3.89094	2.98386	3.04212
EWGM_SinvR_isotig08086	SI2.2.0_09669	FBgn0052112	Dmel_CG32112	3.16344	2.71804	2.61004
EWGM_SinvR_isotig08096	SI2.2.0_09003	FBgn0036397	UPF0171 protein CG8783	0.0330633	0.384549	0.333323
EWGM_SinvR_isotig08098	SI2.2.0_05107	FBgn0000307	chiffon	4.04573	3.34229	3.49096
EWGM_SinvR_isotig08114	SINVlc3_015042	FBgn0026737	Dmel_CG6171	1.87287	1.03013	1.03846
EWGM_SinvR_isotig08116	SI2.2.0_00155	FBgn0036000	Dmel_CG3434	2.37918	1.32225	1.44867
EWGM_SinvR_isotig08120	SINVlc3_007337	FBgn0033739	Dystrobrevin-like	3.85083	3.19917	3.20852
EWGM_SinvR_isotig08128	SINVlc3_018497	FBgn0003612	Suppressor of variegation 2-10	5.42334	4.82761	4.98566
EWGM_SinvR_isotig08136	SINVlc3_022558	FBgn0036240	Dmel_CG6928	3.47384	2.68736	2.65643
EWGM_SinvR_isotig08140	SI2.2.0_11100	FBgn0023511	Dmel_CG3810	2.06825	1.13191	1.17147
EWGM_SinvR_isotig08144	SI2.2.0_11726	FBgn0026869	Dmel_CG1981	2.68399	1.70471	1.78053
EWGM_SinvR_isotig08148	SI2.2.0_08354	FBgn0004406	tamas	-0.826949	-0.621638	-0.511855
EWGM_SinvR_isotig08156	SINVlc3_021545	FBgn0047114	Dmel_CG31142	-0.0902027	0.128733	0.234696
EWGM_SinvR_isotig08175	SINVlc3_020027	FBgn0027583	Dehydrogenase/reductase SDR family protein 7-like	2.19462	1.36032	1.54691
EWGM_SinvR_isotig08198	SI2.2.0_15490	FBgn0039635	Dmel_CG11876	-0.558991	0.0582081	0.134958
EWGM_SinvR_isotig08200	SI2.2.0_05204	FBgn0030007	Probable phenylalanyl-tRNA synthetase alpha chain	3.8868	3.01187	3.07152
EWGM_SinvR_isotig08208	SINVlc3_007143	FBgn0039075	Dmel_CG4393	-0.923113	-0.614304	-0.608669
EWGM_SinvR_isotig08212	SINVlc3_027374	FBgn0039562	Glycoprotein 93	5.33231	4.45634	4.50404
EWGM_SinvR_isotig08226	SI2.2.0_07705	FBgn0040268	Topoisomerase 3alpha	-0.474974	-0.191261	-0.0658076
EWGM_SinvR_isotig08230	SI2.2.0_10681	FBgn0052202	Dmel_CG32202	-0.121803	0.12059	0.304614
EWGM_SinvR_isotig08242	SI2.2.0_12351	FBgn0034925	Dmel_CG5339	-0.508502	-0.0547817	-0.0252378
EWGM_SinvR_isotig08244	SI2.2.0_07547	FBgn0032850	Dmel_CG10723	-0.962546	-0.651049	-0.652309
EWGM_SinvR_isotig08250	SI2.2.0_12960	FBgn0010235	Kinesin light chain	3.32532	2.34833	2.44952
EWGM_SinvR_isotig08256	SI2.2.0_05183	FBgn0039450	Dmel_CG5484	4.86672	4.30608	4.15527
EWGM_SinvR_isotig08260	SI2.2.0_10969	FBgn0038672	Dmel_CG6005	3.31769	2.57211	2.46851
EWGM_SinvR_isotig08278	SINVlc3_021366	FBgn0038395	Dmel_CG10407	-0.840665	-0.369645	-0.463464
EWGM_SinvR_isotig08292	SI2.2.0_11649	FBgn0260995		-0.39212	-0.206351	0.0142299
EWGM_SinvR_isotig08295	SI2.2.0_14211	FBgn0025625	Dmel_CG4290	-0.591955	-0.0582435	0.0878216
EWGM_SinvR_isotig08315	SI2.2.0_03419	FBgn0030011	Dmel_CG10763	3.56082	2.48715	2.35142
EWGM_SinvR_isotig08327	SI2.2.0_01089	FBgn0000083	Annexin IX	4.90293	4.46629	4.37658
EWGM_SinvR_isotig08329	SINVlc3_009925	FBgn0261872		3.59326	2.9971	3.10146
EWGM_SinvR_isotig08331	SINVlc3_036922	FBgn0045073	Stromal interaction molecule	1.19095	0.659713	0.696286
EWGM_SinvR_isotig08333	SINVlc3_027390	FBgn0033936	Dmel_CG17386	3.19928	2.27688	2.31035
EWGM_SinvR_isotig08335	SI2.2.0_07981	FBgn0051812	Dmel_CG31812	3.19317	2.21844	2.24602
EWGM_SinvR_isotig08336	SI2.2.0_07981	FBgn0051812	Dmel_CG31812	3.03257	2.193	2.26991
EWGM_SinvR_isotig08339	SINVlc3_011093	FBgn0052843	Dmel_CG32843	0.724267	1.05305	1.02138
EWGM_SinvR_isotig08343	SI2.2.0_80199	FBgn0031399	missing oocyte	4.49212	4.00618	3.95922
EWGM_SinvR_isotig08349	SI2.2.0_01399	FBgn0039061	Inwardly rectifying potassium channel	-0.937149	-0.499581	-0.478139
EWGM_SinvR_isotig08357	SI2.2.0_09399	FBgn0030530	Dmel_CG11063	1.61144	0.570973	0.691741
EWGM_SinvR_isotig08359	SINVlc3_011620	FBgn0000046	Actin 87E	-0.543952	-0.212304	-0.12691
EWGM_SinvR_isotig08385	SINVlc3_029157	FBgn0003502	Btk family kinase at 29A	3.76277	2.80502	2.87846
EWGM_SinvR_isotig08386	SI2.2.0_11514	FBgn0036916	Dmel_CG8025	3.73171	2.41074	2.39901
EWGM_SinvR_isotig08388	SI2.2.0_12919	FBgn0053230	Dmel_CG33230	1.67324	0.776869	0.751012
EWGM_SinvR_isotig08389	SI2.2.0_15511	FBgn0028579	Putative homeodomain transcription factor	0.629962	-0.0189368	-0.139646
EWGM_SinvR_isotig08393	SI2.2.0_08036	FBgn0041100	parkin	3.27839	2.75744	2.59196
EWGM_SinvR_isotig08412	SINVlc3_035127	FBgn0003475	spire	1.71638	1.03916	1.04592
EWGM_SinvR_isotig08413	SI2.2.0_06823	FBgn0000996	double parked	4.61993	3.30233	3.35757
EWGM_SinvR_isotig08421	SI2.2.0_08536	FBgn0029174	FK506-binding protein FKBP59	4.63238	4.10695	3.87335
EWGM_SinvR_isotig08431	SI2.2.0_05460	FBgn0037770	Arginine methyltransferase 4	3.09567	1.8779	1.97242
EWGM_SinvR_isotig08433	SI2.2.0_05650	FBgn0013988	Stretchin-Mlck	2.46625	1.54641	1.47189
EWGM_SinvR_isotig08435	SI2.2.0_07179	FBgn0002905	mutagen-sensitive 308	3.28101	2.08828	2.06672
EWGM_SinvR_isotig08443	SI2.2.0_00482	FBgn0014861	Minichromosome maintenance 2	4.04471	3.27669	3.2253
EWGM_SinvR_isotig08467	SINVlc3_012455	FBgn0035526	Dmel_CG1316	2.3025	1.70429	1.67312
EWGM_SinvR_isotig08483	SI2.2.0_07993	FBgn0027619	Eukaryotic translation initiation factor 3 subunit J	5.08004	4.38734	4.34701
EWGM_SinvR_isotig08485	SINVlc3_035794	FBgn0013435	cdc2-related-kinase	4.10739	3.24018	3.22366
EWGM_SinvR_isotig08489	SINVlc3_042504	FBgn0034497	Dmel_CG9090	1.96009	1.30386	1.36825
EWGM_SinvR_isotig08492	SI2.2.0_02167	FBgn0020306	domino; small non-messenger RNA 184	3.00422	2.20021	2.19372
EWGM_SinvR_isotig08508	SINVlc3_029148	FBgn0031265	Dmel_CG2794	-0.652983	-0.321212	-0.174244
EWGM_SinvR_isotig08509	SINVlc3_027655	FBgn0011224	hephaestus	-0.910537	-0.740852	-0.580072
EWGM_SinvR_isotig08513	SI2.2.0_12405	FBgn0036179	Dmel_CG7368	1.60097	0.835299	0.915141
EWGM_SinvR_isotig08517	SINVlc3_041841	FBgn0041191	GTP-binding protein Rheb homolog	0.289157	0.646865	0.607389
EWGM_SinvR_isotig08519	SI2.2.0_13651	FBgn0034792	Dmel_CG3499	0.462858	0.908245	0.867464
EWGM_SinvR_isotig08525	SINVlc3_037354	FBgn0003091	Protein C kinase 53E	-0.125359	0.194838	0.335639
EWGM_SinvR_isotig08537	SI2.2.0_06037	FBgn0259935	Dmel_CG33277	-0.958253	-0.462425	-0.339114
EWGM_SinvR_isotig08539	SINVlc3_035500	FBgn0034697	Dmel_CG11061	3.34368	2.5138	2.37068
EWGM_SinvR_isotig08541	SI2.2.0_07044	FBgn0036534	Decapping protein 2	1.95871	0.943209	1.0466
EWGM_SinvR_isotig08543	SINVlc3_034732	FBgn0025393	Dmel_CG14795	-0.989041	-0.680499	-0.694859
EWGM_SinvR_isotig08561	SI2.2.0_00462	FBgn0011741	Actin-related protein 13E	3.09344	2.22827	2.16425
EWGM_SinvR_isotig08565	SI2.2.0_03296	FBgn0261995		2.79018	2.28221	2.03373
EWGM_SinvR_isotig08567	SI2.2.0_13944	FBgn0036020	Dmel_CG8336	3.12856	2.27372	2.28825
EWGM_SinvR_isotig08568	SI2.2.0_13944	FBgn0036020	Dmel_CG8336	3.14768	2.25549	2.30839
EWGM_SinvR_isotig08569	SINVlc3_033202	FBgn0030141	Dmel_CG3002	2.4349	2.1767	2.06339
EWGM_SinvR_isotig08573	SINVlc3_021178	FBgn0039061	Inwardly rectifying potassium channel	-0.499916	0.401598	0.552465
EWGM_SinvR_isotig08577	SINVlc3_018719	FBgn0004584	Recombination repair protein 1	2.08377	1.25097	1.27132
EWGM_SinvR_isotig08585	SINVlc3_016625	FBgn0038248	Protein Cep78 homolog	-0.517787	0.415812	0.413637
EWGM_SinvR_isotig08589	SINVlc3_013401	FBgn0022224	ubiquitin like	3.03302	2.04557	2.04429
EWGM_SinvR_isotig08590	SINVlc3_013313	FBgn0263398		2.45898	1.45147	1.3691
EWGM_SinvR_isotig08611	SI2.2.0_09118	FBgn0037976	Tachykinin	-0.208463	0.190977	0.127318
EWGM_SinvR_isotig08617	SINVlc3_009387	FBgn0033988	parcas	3.54121	2.84972	2.84437
EWGM_SinvR_isotig08619	SINVlc3_031723	FBgn0015286	Ras-related protein	3.22058	1.95407	1.99782
EWGM_SinvR_isotig08621	SI2.2.0_09055	FBgn0025582	Int6 homologue	0.858682	0.380748	0.421452
EWGM_SinvR_isotig08625	SI2.2.0_14446	FBgn0031374	Dmel_CG7337	0.36181	-0.136823	-0.0829667
EWGM_SinvR_isotig08631	SI2.2.0_03503	FBgn0035903	Dmel_CG6765	-0.678925	-0.429576	-0.322339
EWGM_SinvR_isotig08636	SI2.2.0_06939	FBgn0033247	Dmel_CG8722	-1.01056	-0.823574	-0.775469
EWGM_SinvR_isotig08643	SI2.2.0_08812	FBgn0262599		2.4695	3.35369	3.26598
EWGM_SinvR_isotig08645	SI2.2.0_80063	FBgn0051915	Glycosyltransferase 25 family member	0.981877	0.565429	0.511197
EWGM_SinvR_isotig08670	SINVlc3_031072	FBgn0039944	Dmel_CG17162; Dmel_CG17159	3.28213	2.73863	2.75859
EWGM_SinvR_isotig08678	SI2.2.0_11329	FBgn0000227	Blastoderm-specific gene 25A	2.38238	1.59155	1.46397
EWGM_SinvR_isotig08688	SI2.2.0_08229	FBgn0031717	Glucosamine-6-phosphate isomerase	3.75881	2.75539	2.93788
EWGM_SinvR_isotig08696	SI2.2.0_10898	FBgn0262684		4.78151	3.20889	3.31252
EWGM_SinvR_isotig08702	SI2.2.0_06970	FBgn0039265	Dmel_CG11790	3.81917	2.59639	2.55165
EWGM_SinvR_isotig08716	SI2.2.0_11338	FBgn0035769	Dmel_CG8591	1.8999	1.069	1.02906
EWGM_SinvR_isotig08724	SINVlc3_034734	FBgn0010340	upstream of RpII140	1.79793	1.14949	1.02358
EWGM_SinvR_isotig08725	SI2.2.0_08596	FBgn0038206	twinfilin	1.07649	0.470809	0.363317
EWGM_SinvR_isotig08750	SINVlc3_015301	FBgn0030873	Dmel_CG15814	2.62753	1.55066	1.53082
EWGM_SinvR_isotig08756	SI2.2.0_01360	FBgn0038491	Dmel_CG5292	-0.920246	-0.675476	-0.496652
EWGM_SinvR_isotig08764	SI2.2.0_00212	FBgn0034419	Dmel_CG15111	3.3955	2.76664	2.41419
EWGM_SinvR_isotig08768	SINVlc3_009019	FBgn0004838	Heterogeneous nuclear ribonucleoprotein at 27C	3.45309	2.18687	2.24139
EWGM_SinvR_isotig08777	SI2.2.0_12031	FBgn0038425	Dmel_CG14881	3.19473	2.54155	2.34645
EWGM_SinvR_isotig08788	SINVlc3_021018	FBgn0017414	Dmel_CG12346	-0.787539	-0.568995	-0.416581
EWGM_SinvR_isotig08799	SINVlc3_039825	FBgn0027515	Dmel_CG7115	-0.991499	-0.680489	-0.565543
EWGM_SinvR_isotig08805	SI2.2.0_00566	FBgn0013746	COP9 signalosome complex subunit 2	2.13554	1.10149	1.10722
EWGM_SinvR_isotig08811	SI2.2.0_14099	FBgn0036272	Dmel_CG4300	2.15193	1.16234	1.05395
EWGM_SinvR_isotig08834	SI2.2.0_13728	FBgn0038499	Dmel_CG31256	0.128704	-0.375933	-0.285268
EWGM_SinvR_isotig08839	SINVlc3_024099	FBgn0015240	Hormone receptor-like in 96	3.16351	2.19707	2.22592
EWGM_SinvR_isotig08853	SI2.2.0_05381	FBgn0031217	Dmel_CG11377	1.78039	0.955555	0.994289
EWGM_SinvR_isotig08855	SINVlc3_024137	FBgn0039844	Dmel_CG1607	0.856567	1.23485	2.66643
EWGM_SinvR_isotig08857	SI2.2.0_05045	FBgn0033551	Dmel_CG7222	2.25515	1.38967	1.24677
EWGM_SinvR_isotig08865	SINVlc3_017002	FBgn0000018	abnormal oocyte	-0.874654	-0.595949	-0.449367
EWGM_SinvR_isotig08876	SINVlc3_020697	FBgn0027526	Dmel_CG6697	4.01457	3.00567	3.05132
EWGM_SinvR_isotig08882	SINVlc3_023702	FBgn0035998	Dmel_CG3437	2.41566	1.40206	1.45435
EWGM_SinvR_isotig08884	SI2.2.0_12603	FBgn0030067	RNA-binding motif protein 13	4.09867	3.17362	3.24974
EWGM_SinvR_isotig08890	SINVlc3_018712	FBgn0020647	Krueppel target at 95D	2.74261	1.87727	1.89632
EWGM_SinvR_isotig08896	SINVlc3_037418	FBgn0029839	Dmel_CG4660	2.5868	0.906329	0.704736
EWGM_SinvR_isotig08898	SI2.2.0_15233	FBgn0243513	cornichon related	4.42025	3.51385	3.47876
EWGM_SinvR_isotig08899	SINVlc3_029854	FBgn0243513	cornichon related	3.67314	3.03912	2.97223
EWGM_SinvR_isotig08904	SI2.2.0_08634	FBgn0031781	Dmel_CG5972	4.79758	3.79587	3.8139
EWGM_SinvR_isotig08916	SINVlc3_033829	FBgn0036008	Dmel_CG3408	-0.136855	0.151859	0.287484
EWGM_SinvR_isotig08924	SI2.2.0_04564	FBgn0039864	Dmel_CG11550	-0.226727	0.189433	0.205685
EWGM_SinvR_isotig08932	SINVlc3_032427	FBgn0034959	Dmel_CG11388	3.4299	2.2385	2.16325
EWGM_SinvR_isotig08934	SI2.2.0_00213	FBgn0031361	Dmel_CG17652	3.12873	2.46371	2.35945
EWGM_SinvR_isotig08941	SI2.2.0_05770	FBgn0036028	Dmel_CG16717	1.77417	1.49434	1.352
EWGM_SinvR_isotig08950	SINVlc3_011729	FBgn0030239	Probable 6-phosphogluconolactonase	4.28948	3.54664	3.28655
EWGM_SinvR_isotig08951	SINVlc3_011729	FBgn0030239	Probable 6-phosphogluconolactonase	4.27316	3.49287	3.2199
EWGM_SinvR_isotig08966	SINVlc3_029312	FBgn0023212	Elongin B	1.58193	0.730089	0.717471
EWGM_SinvR_isotig08978	SI2.2.0_14090	FBgn0035473	maggie	5.3574	4.66803	4.65347
EWGM_SinvR_isotig08980	SI2.2.0_02580	FBgn0085423	Dmel_CG34394	-0.0237762	0.339799	0.475762
EWGM_SinvR_isotig08984	SINVlc3_018973	FBgn0037609	Protein unc-50 homolog	4.20577	3.44063	3.28384
EWGM_SinvR_isotig08989	SINVlc3_019781	FBgn0050481	mitochondrial ribosomal protein L53	4.23685	3.29784	3.35654
EWGM_SinvR_isotig08993	SINVlc3_040288	FBgn0027498	LanC-like protein 3 homolog	2.11116	1.33631	1.51157
EWGM_SinvR_isotig08999	SINVlc3_013316	FBgn0036271	Porphobilinogen synthase	3.0545	2.10577	1.96655
EWGM_SinvR_isotig09013	SINVlc3_036393	FBgn0019662	quemao	2.76119	1.8719	1.85231
EWGM_SinvR_isotig09017	SI2.2.0_13504	FBgn0030915	Nitric oxide synthase-interacting protein-like	4.19152	3.17942	3.0163
EWGM_SinvR_isotig09023	SI2.2.0_10315	FBgn0260744	Transport and Golgi organization 9	2.2995	1.65853	1.72635
EWGM_SinvR_isotig09027	SINVlc3_014796	FBgn0035336	Nucleolar MIF4G domain-containing protein 1 homolog	1.87474	0.908244	1.00901
EWGM_SinvR_isotig09043	SINVlc3_036094	FBgn0261882		4.58524	3.65291	3.71947
EWGM_SinvR_isotig09044	SINVlc3_036094	FBgn0261882		4.63378	3.71544	3.63555
EWGM_SinvR_isotig09057	SINVlc3_015619	FBgn0024432	Dynein light chain 90F	3.67295	2.89129	2.75001
EWGM_SinvR_isotig09058	SI2.2.0_13297	FBgn0024432	Dynein light chain 90F	3.46265	2.7425	2.62548
EWGM_SinvR_isotig09065	SINVlc3_001016	FBgn0034058	Dmel_CG8315	0.343272	-0.213805	-0.185384
EWGM_SinvR_isotig09077	SI2.2.0_08442	FBgn0003204	raspberry	5.61859	5.124	5.12899
EWGM_SinvR_isotig09079	SI2.2.0_10650	FBgn0026718	Dmel_CG17608	0.814828	1.25747	1.28912
EWGM_SinvR_isotig09088	SI2.2.0_08384	FBgn0027936	vihar	4.54109	3.6052	3.56698
EWGM_SinvR_isotig09090	SI2.2.0_05158	FBgn0243516	Verprolin 1	2.9579	2.2689	2.27274
EWGM_SinvR_isotig09115	SINVlc3_018455	FBgn0039132	Dmel_CG5864	1.57399	1.03869	0.931631
EWGM_SinvR_isotig09116	SINVlc3_018455	FBgn0039132	Dmel_CG5864	3.96352	3.42761	3.22813
EWGM_SinvR_isotig09133	SINVlc3_013966	FBgn0027932	A kinase anchor protein 200	3.74436	2.78458	2.73758
EWGM_SinvR_isotig09134	SINVlc3_013966	FBgn0027932	A kinase anchor protein 200	2.21742	0.959536	0.932459
EWGM_SinvR_isotig09137	SI2.2.0_11420	FBgn0051357	Dmel_CG31357	4.88793	4.14292	4.04169
EWGM_SinvR_isotig09149	SINVlc3_026699	FBgn0015797	Rab-protein 6	3.4233	2.41754	2.37564
EWGM_SinvR_isotig09155	SI2.2.0_11962	FBgn0004034	yellow	-0.0080347	0.344872	0.363091
EWGM_SinvR_isotig09163	SI2.2.0_10208	FBgn0026060	Multiple inositol polyphosphate phosphatase 2	2.83742	2.21893	2.02676
EWGM_SinvR_isotig09173	SINVlc3_027539	FBgn0004379	Kinesin-like protein at 67A	-0.461211	0.105412	0.335247
EWGM_SinvR_isotig09175	SINVlc3_035393	FBgn0037241	Dmel_CG14646	3.1059	2.846	2.60821
EWGM_SinvR_isotig09177	SINVlc3_010280	FBgn0035020	Dmel_CG13585	4.7627	4.30664	4.33188
EWGM_SinvR_isotig09178	SI2.2.0_02949	FBgn0026562	Dmel_CG6378	3.5783	2.31822	2.35762
EWGM_SinvR_isotig09181	SINVlc3_015025	FBgn0026170	Dmel_CG4494	4.56987	4.02311	3.98236
EWGM_SinvR_isotig09182	SINVlc3_015025	FBgn0026170	Dmel_CG4494	5.18831	4.59813	4.66369
EWGM_SinvR_isotig09197	SINVlc3_017005	FBgn0034066	Dmel_CG8397	4.22391	3.55455	3.41104
EWGM_SinvR_isotig09198	SI2.2.0_02122	FBgn0034066	Dmel_CG8397	4.52761	3.66829	3.52685
EWGM_SinvR_isotig09203	SI2.2.0_13648	FBgn0003475	spire	2.22074	1.40964	1.32727
EWGM_SinvR_isotig09209	SI2.2.0_14522	FBgn0036036	Dmel_CG14174	4.52833	3.18451	3.3492
EWGM_SinvR_isotig09218	SI2.2.0_15999	FBgn0051232	kokopelli	3.57709	2.75441	2.62773
EWGM_SinvR_isotig09219	SI2.2.0_15999	FBgn0051232	kokopelli	4.8826	4.03682	3.9346
EWGM_SinvR_isotig09240	SI2.2.0_10261	FBgn0035194	Dmel_CG9187	-0.974272	-0.651917	-0.647001
EWGM_SinvR_isotig09244	SINVlc3_021919	FBgn0031629	Dmel_CG3244	-0.853329	0.0342251	-0.0194662
EWGM_SinvR_isotig09271	SI2.2.0_00663	FBgn0037491	Dmel_CG1227	1.83676	1.55966	1.28866
EWGM_SinvR_isotig09272	SINVlc3_039620	FBgn0037491	Dmel_CG1227	1.85738	1.33837	1.15044
EWGM_SinvR_isotig09273	SI2.2.0_04208	FBgn0028325	lethal (1) G0334	-0.2372	0.117118	0.050401
EWGM_SinvR_isotig09275	SI2.2.0_15519	FBgn0035831	Dmel_CG8038	3.90798	2.96806	2.73443
EWGM_SinvR_isotig09279	SINVlc3_018330	FBgn0033548	H/ACA ribonucleoprotein complex subunit 3	0.324775	0.653632	0.662159
EWGM_SinvR_isotig09334	SI2.2.0_12519	FBgn0036726	Dmel_CG7603	3.57692	3.03297	2.7339
EWGM_SinvR_isotig09346	SI2.2.0_80453	FBgn0011591	fringe	-0.875527	0.862807	1.05335
EWGM_SinvR_isotig09352	SI2.2.0_00304	FBgn0033773	Dmel_CG8767	2.46436	1.30073	1.36675
EWGM_SinvR_isotig09356	SI2.2.0_08874	FBgn0035624	Dmel_CG12756	2.24721	1.73766	1.60241
EWGM_SinvR_isotig09377	SI2.2.0_06405	FBgn0046247	Dmel_CG5938	1.31147	0.642117	0.65541
EWGM_SinvR_isotig09401	SI2.2.0_03163	FBgn0263260		4.05867	3.03254	2.60051
EWGM_SinvR_isotig09407	SINVlc3_032373	FBgn0044020	Dmel_CG8998	4.88521	4.05682	3.91152
EWGM_SinvR_isotig09428	SINVlc3_008935	FBgn0004087	Dihydrofolate reductase	3.74257	2.79229	2.802
EWGM_SinvR_isotig09442	SI2.2.0_07645	FBgn0003882	tube	2.69975	2.3666	2.19506
EWGM_SinvR_isotig09460	SI2.2.0_12511	FBgn0260861	Dmel_CG9298	4.52532	4.03148	3.78955
EWGM_SinvR_isotig09464	SI2.2.0_15149	FBgn0250876	Semaphorin-5c	-0.586626	-0.143832	-0.0557244
EWGM_SinvR_isotig09466	SI2.2.0_08698	FBgn0029957	Dmel_CG12155	2.31585	1.89988	1.6206
EWGM_SinvR_isotig09494	SINVlc3_036439	FBgn0052448	Dmel_CG32448	1.76761	1.38378	1.24331
EWGM_SinvR_isotig09525	SINVlc3_000354	FBgn0038474	mitochondrial ribosomal protein S11	2.86587	1.83986	1.60458
EWGM_SinvR_isotig09551	SI2.2.0_04791	FBgn0262801		5.20326	4.39436	4.31659
EWGM_SinvR_isotig09576	SI2.2.0_05106	FBgn0039271	Dmel_CG11839	2.72028	1.86631	1.9256
EWGM_SinvR_isotig09578	SI2.2.0_06408	FBgn0038642	Dmel_CG7709	0.517381	1.37658	1.21136
EWGM_SinvR_isotig09626	SI2.2.0_01043	FBgn0034089	Dmel_CG8446	3.63168	2.87707	2.69997
EWGM_SinvR_isotig09632	SI2.2.0_16066	FBgn0022097	V-type proton ATPase subunit D 1	-0.684284	-0.111485	-0.125439
EWGM_SinvR_isotig09736	SINVlc3_014796	FBgn0035336	Nucleolar MIF4G domain-containing protein 1 homolog	1.31398	0.501277	0.445388
EWGM_SinvR_isotig09777	SI2.2.0_14261	FBgn0028544	Dmel_CG16884	-0.342519	-0.0357568	0.0112261
EWGM_SinvR_isotig09797	SINVlc3_016187	FBgn0039969	Dmel_CG17510	-0.841539	-0.513216	-0.376021
EWGM_SinvR_isotig09909	SINVlc3_042741	FBgn0028841	juvenile hormone acid methyltransferase	1.0107	2.64209	1.30539
EWGM_SinvR_isotig10104	SINVlc3_007979	FBgn0013750	ADP ribosylation factor 51F	-0.946187	-0.755926	-0.640079
EWGM_SinvR_isotig10179	SINVlc3_029240	FBgn0023172	Dmel_CG9635	2.12811	1.55697	1.37426
EWGM_SinvR_isotig10197	SI2.2.0_09777	FBgn0035890	Dmel_CG13667	2.96145	2.09218	2.11196
EWGM_SinvR_isotig10199	SINVlc3_011739	FBgn0036257	Rho GTPase-activating protein 68F	3.06918	2.11046	1.9319
EWGM_SinvR_isotig10203	SINVlc3_023487	FBgn0053519	Dmel_CG33519	3.05505	3.89535	3.80581
EWGM_SinvR_isotig10211	SINVlc3_012419	FBgn0029833	Dmel_CG5941	4.12498	3.6728	3.54925
EWGM_SinvR_isotig10217	SINVlc3_007335	FBgn0016930	smell impaired 35A	2.99049	2.37713	2.3163
EWGM_SinvR_isotig10219	SINVlc3_011089	FBgn0027835	Dodeca-satellite-binding protein 1	4.58545	4.03456	3.84571
EWGM_SinvR_isotig10221	SINVlc3_031374	FBgn0024993	Dmel_CG2662	1.18082	1.53345	1.45934
EWGM_SinvR_isotig10231	SI2.2.0_08791	FBgn0036660	Dmel_CG13025	0.824736	1.13857	1.21337
EWGM_SinvR_isotig10237	SINVlc3_013678	FBgn0016756	Ubiquitin-specific protease 64E	3.54403	3.07075	3.08164
EWGM_SinvR_isotig10269	SI2.2.0_06642	FBgn0038313	Dmel_CG4338	4.05479	3.56168	3.4106
EWGM_SinvR_isotig10297	SI2.2.0_05176	FBgn0029912	Dmel_CG4557	2.57289	1.97835	1.87736
EWGM_SinvR_isotig10301	SINVlc3_015009	FBgn0038244	Dmel_CG7987	1.9389	1.0831	1.1839
EWGM_SinvR_isotig10303	SINVlc3_034739	FBgn0001965	Son of sevenless	3.212	2.64416	2.50295
EWGM_SinvR_isotig10311	SINVlc3_025471	FBgn0014037	Dmel_CG32217	-0.361423	1.20077	1.42634
EWGM_SinvR_isotig10321	SI2.2.0_14207	FBgn0261109	Dmel_CG7764	-0.960167	-0.801849	-0.640993
EWGM_SinvR_isotig10325	SINVlc3_031065	FBgn0026582	Dmel_CG9418	3.97092	3.42736	3.3419
EWGM_SinvR_isotig10331	SINVlc3_025913	FBgn0263705		-0.52239	-0.009539	0.0101029
EWGM_SinvR_isotig10337	SINVlc3_019991	FBgn0031107	Probable E3 ubiquitin-protein ligase HERC2	3.08705	2.46777	2.45703
EWGM_SinvR_isotig10343	SI2.2.0_03450	FBgn0040324	Dmel_CG1862	-0.650993	-0.171937	-0.35497
EWGM_SinvR_isotig10345	SINVlc3_037333	FBgn0031020	Dmel_CG12202	4.25606	3.34797	3.39664
EWGM_SinvR_isotig10355	SINVlc3_015054	FBgn0038803	Dmel_CG5191	4.54632	4.06778	3.91817
EWGM_SinvR_isotig10361	SINVlc3_010231	FBgn0261360	Guanylyl cyclase at 76C	4.13722	3.08346	3.3038
EWGM_SinvR_isotig10371	SI2.2.0_02593	FBgn0030686	mitochondrial ribosomal protein L3	1.24776	0.860082	0.717982
EWGM_SinvR_isotig10377	SI2.2.0_12853	FBgn0026259	Dmel_CG10840	2.19608	1.5722	1.36112
EWGM_SinvR_isotig10403	SINVlc3_025008	FBgn0016126	Calcium/calmodulin-dependent protein kinase I	-0.765648	-0.451333	-0.526381
EWGM_SinvR_isotig10411	SI2.2.0_02216	FBgn0031985	Protein MON2 homolog	3.65908	3.01045	2.92748
EWGM_SinvR_isotig10421	SINVlc3_011652	FBgn0033109	Dmel_CG9446	-0.887146	-0.379265	-0.545622
EWGM_SinvR_isotig10427	SI2.2.0_09415	FBgn0020236	ATP citrate lyase	3.94704	3.41282	3.1881
EWGM_SinvR_isotig10431	SINVlc3_034826	FBgn0037654	Dmel_CG11983	0.0453551	0.310346	0.47222
EWGM_SinvR_isotig10433	SI2.2.0_11381	FBgn0261547		2.825	1.97643	2.15313
EWGM_SinvR_isotig10435	SINVlc3_020441	FBgn0029996	Ubiquitin carrier protein	-0.846582	-0.623516	-0.670702
EWGM_SinvR_isotig10437	SI2.2.0_04547	FBgn0038181	Dmel_CG9297	-1.05066	-0.774859	-0.794191
EWGM_SinvR_isotig10449	SINVlc3_031551	FBgn0027053	COP9 complex homolog subunit 5	1.96804	1.2441	1.09737
EWGM_SinvR_isotig10455	SINVlc3_024586	FBgn0026438	Excitatory amino acid transporter 2	0.00080919	0.382999	0.515668
EWGM_SinvR_isotig10479	SINVlc3_032253	FBgn0052438	Dmel_CG32438	4.13419	3.01559	3.04273
EWGM_SinvR_isotig10481	SI2.2.0_05213	FBgn0041147	imaginal discs arrested	2.79527	2.07283	2.02641
EWGM_SinvR_isotig10495	SINVlc3_023920	FBgn0035132	methuselah-like 10	3.34429	2.564	2.69104
EWGM_SinvR_isotig10497	SI2.2.0_14204	FBgn0034878	Dmel_CG3941	-0.903345	-0.810245	-0.692995
EWGM_SinvR_isotig10503	SI2.2.0_03573	FBgn0031344	Dmel_CG7420	3.37993	2.34061	2.3077
EWGM_SinvR_isotig10505	SI2.2.0_01217	FBgn0001330	kurz	4.11576	3.50459	3.54371
EWGM_SinvR_isotig10513	SINVlc3_034650	FBgn0029878	Protein interacting with APP tail-1	1.43817	0.687649	0.871254
EWGM_SinvR_isotig10535	SI2.2.0_14150	FBgn0028695	Dmel_CG7762	5.03279	4.41963	4.16985
EWGM_SinvR_isotig10537	SINVlc3_009496	FBgn0032479	Dmel_CG16974	5.07717	4.40128	4.35825
EWGM_SinvR_isotig10545	SI2.2.0_15462	FBgn0039120	Dmel_CG10198	3.01367	2.47701	2.44178
EWGM_SinvR_isotig10547	SI2.2.0_03145	FBgn0027079	Valyl-tRNA synthetase	1.8203	1.16763	1.00963
EWGM_SinvR_isotig10549	SI2.2.0_03614	FBgn0029693	Dmel_CG6379	-0.913577	-0.376107	-0.298923
EWGM_SinvR_isotig10555	SINVlc3_029989	FBgn0037010	Dmel_CG4825	-0.301065	0.11951	0.13029
EWGM_SinvR_isotig10557	SINVlc3_021931	FBgn0035111	Dmel_CG16940	4.89842	4.37903	4.15492
EWGM_SinvR_isotig10567	SINVlc3_025692	FBgn0038488	Dmel_CG11896	3.10804	2.01057	2.14904
EWGM_SinvR_isotig10569	SI2.2.0_16517	FBgn0000182	Bicaudal C	5.29412	4.12235	4.29705
EWGM_SinvR_isotig10588	SINVlc3_023703	FBgn0034606	Dmel_CG18375	4.32259	3.7953	3.65073
EWGM_SinvR_isotig10594	SI2.2.0_09054	FBgn0023528	Dmel_CG2924	0.503449	0.759696	0.850851
EWGM_SinvR_isotig10596	SINVlc3_023507	FBgn0000097	anterior open	1.70146	1.15246	0.92291
EWGM_SinvR_isotig10598	SINVlc3_028718	FBgn0263346		0.678389	1.31743	1.30478
EWGM_SinvR_isotig10600	SI2.2.0_06384	FBgn0035407	Dmel_CG14962	2.82854	1.97403	2.01597
EWGM_SinvR_isotig10602	SINVlc3_041235	FBgn0027587	Dmel_CG7028	3.91074	3.31278	3.24079
EWGM_SinvR_isotig10604	SINVlc3_025889	FBgn0003748	Trehalase	2.53836	3.45969	2.71295
EWGM_SinvR_isotig10640	SI2.2.0_08246	FBgn0034045	Dmel_CG8249	-0.978437	-0.426535	-0.536768
EWGM_SinvR_isotig10646	SINVlc3_000126	FBgn0027562	Dmel_CG10345	-0.558001	0.43865	0.576247
EWGM_SinvR_isotig10654	SINVlc3_009870	FBgn0260430		4.0572	3.52365	3.14883
EWGM_SinvR_isotig10660	SINVlc3_009420	FBgn0026721	Dmel_CG6953	-0.883751	-0.610273	-0.466523
EWGM_SinvR_isotig10666	SINVlc3_020988	FBgn0015834	Eukaryotic translation initiation factor 3 subunit I	5.33304	4.71258	4.64895
EWGM_SinvR_isotig10674	SI2.2.0_09855	FBgn0035766	N-acetyltransferase eco	-0.394928	-0.258383	-0.0708208
EWGM_SinvR_isotig10682	SI2.2.0_03612	FBgn0050342	Dmel_CG30342	0.282783	0.769572	0.75262
EWGM_SinvR_isotig10690	SI2.2.0_02017	FBgn0003502	Btk family kinase at 29A	0.0977672	0.396817	0.422917
EWGM_SinvR_isotig10694	SI2.2.0_13895	FBgn0031492	Dmel_CG3542	3.22627	2.36359	2.40867
EWGM_SinvR_isotig10706	SINVlc3_017711	FBgn0035877	UPF0183 protein CG7083	3.69229	2.72888	2.60013
EWGM_SinvR_isotig10708	SINVlc3_020955	FBgn0053144	Dmel_CG33144	2.99946	2.38208	2.34277
EWGM_SinvR_isotig10712	SI2.2.0_06150	FBgn0034258	Eukaryotic translation initiation factor 3 subunit C	4.84589	4.18109	4.04715
EWGM_SinvR_isotig10732	SINVlc3_021517	FBgn0028741	Putative FYVE finger-containing phosphoinositide kinase fab1	3.74479	3.06445	2.90812
EWGM_SinvR_isotig10734	SINVlc3_041431	FBgn0034277	Dmel_CG6370	2.96682	2.45248	2.30424
EWGM_SinvR_isotig10738	SI2.2.0_10017	FBgn0032949	Dmel_CG3305	0.028115	-0.206905	-0.302813
EWGM_SinvR_isotig10746	SINVlc3_013268	FBgn0051772	Dmel_CG31772	0.616599	1.25467	1.2945
EWGM_SinvR_isotig10749	SINVlc3_011227	FBgn0035710	Dmel_CG10121	2.58181	1.93221	1.89574
EWGM_SinvR_isotig10751	SINVlc3_026449	FBgn0034214	CDKAL1-like protein	-0.593936	-0.320308	-0.286461
EWGM_SinvR_isotig10765	SI2.2.0_03308	FBgn0260987	Dmel_CG17436	-0.25731	0.115474	0.249665
EWGM_SinvR_isotig10787	SINVlc3_008568	FBgn0039640	Dmel_CG14516	0.896769	1.48308	1.58348
EWGM_SinvR_isotig10789	SINVlc3_007832	FBgn0051973	Dmel_CG31973	2.71923	1.81246	1.87535
EWGM_SinvR_isotig10817	SINVlc3_034827	FBgn0033713	Dmel_CG8841	1.44644	0.632697	0.629497
EWGM_SinvR_isotig10825	SINVlc3_035463	FBgn0011336	Oligosaccharyl transferase 3	4.2427	3.60318	3.50029
EWGM_SinvR_isotig10829	SI2.2.0_04721	FBgn0026439	Excitatory amino acid transporter 1	-0.703148	-0.488759	-0.318236
EWGM_SinvR_isotig10839	SI2.2.0_03424	FBgn0032197	Dmel_CG5694	3.90241	3.16499	3.04507
EWGM_SinvR_isotig10847	SI2.2.0_08180	FBgn0037073	Pre-rRNA-processing protein TSR1 homolog	3.2113	2.62432	2.41518
EWGM_SinvR_isotig10851	SINVlc3_008047	FBgn0035266	Dmel_CG7995	3.04491	2.52531	2.186
EWGM_SinvR_isotig10855	SINVlc3_033662	FBgn0051522	Dmel_CG31522	1.50064	4.60156	3.41052
EWGM_SinvR_isotig10857	SINVlc3_031643	FBgn0037949	Dmel_CG17360	1.52352	0.93901	0.94852
EWGM_SinvR_isotig10861	SI2.2.0_01151	FBgn0004373	four wheel drive	-0.0866778	0.381845	0.361042
EWGM_SinvR_isotig10866	SI2.2.0_01917	FBgn0028500	Protein RIC1 homolog	-0.490647	-0.196756	-0.0544994
EWGM_SinvR_isotig10868	SI2.2.0_00583	FBgn0016070	smaug	3.33109	2.10316	2.49439
EWGM_SinvR_isotig10870	SINVlc3_019262	FBgn0031090	Dmel_CG9575	4.15892	3.24309	3.27546
EWGM_SinvR_isotig10882	SINVlc3_035165	FBgn0086680	ventral veins lacking	1.41006	2.28346	1.79406
EWGM_SinvR_isotig10884	SINVlc3_027280	FBgn0005626	pale	1.67238	3.08208	1.77101
EWGM_SinvR_isotig10888	SI2.2.0_09473	FBgn0034817	Arginine methyltransferase 7	3.9528	3.15729	3.0754
EWGM_SinvR_isotig10890	SI2.2.0_09656	FBgn0000629	Enhancer of zeste	0.257994	0.644759	0.695333
EWGM_SinvR_isotig10898	SINVlc3_011072	FBgn0014879	Protein SET	0.955386	0.362746	0.655018
EWGM_SinvR_isotig10900	SINVlc3_007151	FBgn0039420	Dmel_CG6154	1.40704	0.287385	0.692655
EWGM_SinvR_isotig10922	SINVlc3_027564	FBgn0002526	Laminin A	-0.731195	-0.420399	-0.300707
EWGM_SinvR_isotig10926	SI2.2.0_08694	FBgn0043364	cabut	-1.01728	-0.659039	-0.557821
EWGM_SinvR_isotig10928	SI2.2.0_15864	FBgn0032475	Scm-related gene containing four mbt domains	4.28125	3.0837	3.17614
EWGM_SinvR_isotig10932	SINVlc3_018666	FBgn0002022	Catecholamines up	3.57142	2.3104	2.22776
EWGM_SinvR_isotig10952	SINVlc3_022808	FBgn0033378	tsunagi	0.121884	-0.314942	-0.174456
EWGM_SinvR_isotig10966	SI2.2.0_07777	FBgn0034491	Dmel_CG11055	1.72011	1.2597	0.894184
EWGM_SinvR_isotig10979	SINVlc3_036664	FBgn0024365	Dmel_CG12773	1.11265	0.541839	0.352291
EWGM_SinvR_isotig10981	SI2.2.0_06269	FBgn0050463	Putative polypeptide N-acetylgalactosaminyltransferase 9	0.399224	0.0586346	0.153119
EWGM_SinvR_isotig10986	SI2.2.0_02642	FBgn0260866	Defense repressor 1	-0.658152	-0.199983	-0.219893
EWGM_SinvR_isotig10990	SINVlc3_020214	FBgn0004378	Kinesin-like protein at 61F	4.79076	3.58577	3.47826
EWGM_SinvR_isotig10994	SINVlc3_015327	FBgn0030670	Phosphatidylinositol synthase	1.58186	0.818416	0.802726
EWGM_SinvR_isotig10998	SINVlc3_043009	FBgn0036932	Dmel_CG14184	4.84026	4.40025	4.22624
EWGM_SinvR_isotig11006	SINVlc3_017680	FBgn0030228	Dmel_CG1826	2.36521	1.59844	1.53345
EWGM_SinvR_isotig11010	SI2.2.0_04405	FBgn0037955	Dmel_CG6950	0.785469	2.03778	2.19992
EWGM_SinvR_isotig11016	SI2.2.0_08375	FBgn0030361	Dmel_CG1492	1.93103	1.63476	1.64834
EWGM_SinvR_isotig11020	SINVlc3_037919	FBgn0035528	Dmel_CG15012	4.67424	4.27043	4.04009
EWGM_SinvR_isotig11022	SINVlc3_030248	FBgn0052654	Dmel_CG32654	2.67607	2.11682	2.07104
EWGM_SinvR_isotig11026	SINVlc3_033983	FBgn0032698	Protein TIPIN homolog	1.72068	0.931849	0.930451
EWGM_SinvR_isotig11034	SI2.2.0_02589	FBgn0023512	Dmel_CG3806	2.85517	1.7688	1.70103
EWGM_SinvR_isotig11044	SINVlc3_025462	FBgn0030328	Dmel_CG2446	-0.433773	-0.131478	0.0334259
EWGM_SinvR_isotig11056	SI2.2.0_00122	FBgn0261477		3.2692	2.40483	2.44187
EWGM_SinvR_isotig11066	SINVlc3_031879	FBgn0011704	Ribonucleoside diphosphate reductase small subunit	4.97814	3.81698	3.91259
EWGM_SinvR_isotig11076	SINVlc3_035568	FBgn0026369	Smad anchor for receptor activation	-0.114741	0.197007	0.295832
EWGM_SinvR_isotig11096	SI2.2.0_00534	FBgn0000489	cAMP-dependent protein kinase 3	0.741792	1.5162	1.29878
EWGM_SinvR_isotig11106	SI2.2.0_06235	FBgn0000289	combgap	3.61295	2.80142	2.91483
EWGM_SinvR_isotig11122	SI2.2.0_09113	FBgn0020633	Minichromosome maintenance 7	4.6703	3.55397	3.66798
EWGM_SinvR_isotig11124	SINVlc3_017759	FBgn0036888	Dmel_CG9330	3.91221	3.35441	3.30423
EWGM_SinvR_isotig11130	SINVlc3_019520	FBgn0039663	Dmel_CG2321	-0.627018	-0.232596	-0.189711
EWGM_SinvR_isotig11132	SINVlc3_011056	FBgn0003292	rotated abdomen	3.40164	2.60586	2.83085
EWGM_SinvR_isotig11138	SI2.2.0_05319	FBgn0034789	Dmel_CG3682	2.84435	1.86386	1.74174
EWGM_SinvR_isotig11146	SINVlc3_022635	FBgn0030269	Dmel_CG18292	5.25788	4.80952	4.77015
EWGM_SinvR_isotig11152	SINVlc3_013970	FBgn0031488	Dmel_CG17265	3.19798	2.4067	2.52862
EWGM_SinvR_isotig11158	SINVlc3_023895	FBgn0033174	Dmel_CG11125	3.31894	2.62449	2.53863
EWGM_SinvR_isotig11164	SI2.2.0_14907	FBgn0036518	Dmel_CG32149	0.133689	-0.272363	-0.126903
EWGM_SinvR_isotig11174	SI2.2.0_00339	FBgn0004363	Voltage-dependent anion-selective channel	4.77004	3.80859	3.86429
EWGM_SinvR_isotig11182	SI2.2.0_07518	FBgn0035424	La-related protein CG11505	0.908607	0.31261	0.39346
EWGM_SinvR_isotig11186	SINVlc3_018084	FBgn0086674	Transport and Golgi organization 13	2.25039	1.19598	1.15167
EWGM_SinvR_isotig11196	SI2.2.0_02605	FBgn0036999	Dmel_CG5976	3.15979	2.48209	2.15221
EWGM_SinvR_isotig11200	SI2.2.0_06956	FBgn0035489	Dmel_CG1135	3.52404	2.72386	2.61906
EWGM_SinvR_isotig11203	SI2.2.0_07708	FBgn0029711	Dmel_CG17592	2.37588	1.59489	1.503
EWGM_SinvR_isotig11209	SINVlc3_008046	FBgn0020224	Dmel_CG7037	1.86435	0.878148	0.758601
EWGM_SinvR_isotig11211	SI2.2.0_01025	FBgn0026602	Dmel_CG1851	3.40954	2.61062	2.66565
EWGM_SinvR_isotig11222	SI2.2.0_15276	FBgn0051961	Dmel_CG31961	5.41419	4.92374	5.02293
EWGM_SinvR_isotig11244	SINVlc3_031371	FBgn0010435	epithelial membrane protein	-0.868051	-0.114132	-0.027493
EWGM_SinvR_isotig11254	SINVlc3_041307	FBgn0039110	Dmel_CG10225	4.38001	3.4473	3.42222
EWGM_SinvR_isotig11262	SI2.2.0_04832	FBgn0039175	Probable phenylalanyl-tRNA synthetase beta chain	4.42439	3.59677	3.52093
EWGM_SinvR_isotig11264	SI2.2.0_03032	FBgn0036816	I'm not dead yet	1.19884	2.4191	1.52961
EWGM_SinvR_isotig11292	SI2.2.0_13338	FBgn0040211	homogentisate 1,2-dioxygenase	-0.996901	-0.637728	-0.531131
EWGM_SinvR_isotig11308	SI2.2.0_11860	FBgn0020309	crooked legs	4.9533	4.33296	4.37544
EWGM_SinvR_isotig11310	SI2.2.0_06981	FBgn0027363	Signal transducing adaptor molecule	4.03003	3.39651	3.34776
EWGM_SinvR_isotig11316	SINVlc3_040340	FBgn0039827	Probable 2-oxoglutarate dehydrogenase E1 component DHKTD1 homolog, mitochondrial	0.617652	0.443906	0.0803972
EWGM_SinvR_isotig11320	SI2.2.0_15556	FBgn0024909	TBP-associated factor 7	3.50609	2.70775	2.7616
EWGM_SinvR_isotig11322	SINVlc3_019826	FBgn0011837	Tis11 homolog	1.06927	1.38456	1.49962
EWGM_SinvR_isotig11326	SINVlc3_010838	FBgn0039160	Dmel_CG5510	3.34166	2.40832	2.4303
EWGM_SinvR_isotig11332	SI2.2.0_13762	FBgn0037592	Dmel_CG11737	2.94318	2.57047	2.31063
EWGM_SinvR_isotig11346	SI2.2.0_08960	FBgn0031294	Dmel_CG31795	1.03055	1.35379	1.40575
EWGM_SinvR_isotig11350	SI2.2.0_00535	FBgn0017550	Regena	4.59585	3.77852	3.53862
EWGM_SinvR_isotig11352	SI2.2.0_04626	FBgn0032391	Dmel_CG5202	3.0971	1.88901	2.0047
EWGM_SinvR_isotig11372	SINVlc3_034097	FBgn0025641	Dishevelled Associated Activator of Morphogenesis	2.43976	1.75119	1.78888
EWGM_SinvR_isotig11374	SINVlc3_007049	FBgn0000543	ecdysoneless	0.319896	0.606419	0.511135
EWGM_SinvR_isotig11378	SINVlc3_032039	FBgn0261548		3.78726	3.11634	3.0103
EWGM_SinvR_isotig11383	SINVlc3_029606	FBgn0032147	Inositol 1,4,5-triphosphate kinase 1	4.62026	3.62744	3.54668
EWGM_SinvR_isotig11385	SI2.2.0_13108	FBgn0032250	LIN1-like protein	3.24286	2.64934	2.36126
EWGM_SinvR_isotig11393	SI2.2.0_05955	FBgn0034479	Dmel_CG8654	3.08352	1.76336	1.58096
EWGM_SinvR_isotig11395	SI2.2.0_08511	FBgn0002931	Dmel_CG11450	2.62891	1.59384	1.50495
EWGM_SinvR_isotig11403	SINVlc3_020534	FBgn0010470	Dmel_CG9847	4.09794	2.55169	2.71169
EWGM_SinvR_isotig11448	SI2.2.0_09425	FBgn0037802	Dmel_CG6284	3.40952	2.46409	2.56096
EWGM_SinvR_isotig11454	SINVlc3_013294	FBgn0016762	Protein angel	2.86779	1.76265	1.82499
EWGM_SinvR_isotig11460	SI2.2.0_06586	FBgn0004465	Suppressor of ref(2)P sterility	0.0639626	0.291541	0.344494
EWGM_SinvR_isotig11468	SINVlc3_027139	FBgn0052380	Sphingomyelin synthase-related 1	-0.834387	-0.344565	-0.269291
EWGM_SinvR_isotig11472	SINVlc3_041179	FBgn0040239	Dmel_CG4867	4.58371	3.82626	3.843
EWGM_SinvR_isotig11483	SINVlc3_011073	FBgn0051999	Dmel_CG31999	-0.541053	-0.232951	-0.165297
EWGM_SinvR_isotig11487	SINVlc3_014733	FBgn0030931	Dmel_CG6318	1.5404	1.10502	0.982504
EWGM_SinvR_isotig11489	SINVlc3_041462	FBgn0031452	Dmel_CG2843	3.50177	2.50577	2.51777
EWGM_SinvR_isotig11491	SI2.2.0_08652	FBgn0032603	Dmel_CG17928	0.0150876	0.404623	0.379304
EWGM_SinvR_isotig11493	SI2.2.0_13164	FBgn0038666	Dmel_CG5451	4.405	3.58935	3.56718
EWGM_SinvR_isotig11495	SI2.2.0_12959	FBgn0262103		2.69341	1.72757	1.87414
EWGM_SinvR_isotig11501	SI2.2.0_05597	FBgn0035449	Dmel_CG14971	2.49686	1.65129	1.57016
EWGM_SinvR_isotig11525	SINVlc3_022911	FBgn0061469	Angelman syndrome	4.74897	4.157	4.05512
EWGM_SinvR_isotig11526	SINVlc3_007887	FBgn0037707	RNA-binding protein S1	5.31246	4.52494	4.64018
EWGM_SinvR_isotig11530	SI2.2.0_10183	FBgn0027084	Lysyl-tRNA synthetase	-0.804424	-0.511144	-0.485811
EWGM_SinvR_isotig11534	SINVlc3_010375	FBgn0050497	Dmel_CG30497	-0.767112	-0.278771	-0.218164
EWGM_SinvR_isotig11538	SINVlc3_015327	FBgn0030670	Phosphatidylinositol synthase	0.801312	1.15898	1.26709
EWGM_SinvR_isotig11544	SI2.2.0_07949	FBgn0031610	Dmel_CG15436	4.55493	3.27475	3.2801
EWGM_SinvR_isotig11546	SI2.2.0_07051	FBgn0035392	Dmel_CG1271	2.19458	1.5039	1.83979
EWGM_SinvR_isotig11550	SI2.2.0_04101	FBgn0029939	Dmel_CG9650	-0.326096	0.132642	0.132117
EWGM_SinvR_isotig11565	SI2.2.0_05706	FBgn0037482	Protein SHQ1 homolog	2.6288	1.89628	1.88972
EWGM_SinvR_isotig11569	SINVlc3_025134	FBgn0000536	easily shocked	2.45253	1.82438	1.78324
EWGM_SinvR_isotig11589	SINVlc3_026199	FBgn0000313	chaoptic	-0.65205	-0.0044509	-0.0113294
EWGM_SinvR_isotig11601	SI2.2.0_05693	FBgn0032600	Dmel_CG17912	1.63125	0.914286	0.884591
EWGM_SinvR_isotig11607	SI2.2.0_07585	FBgn0037834	Arginine methyltransferase 1	5.58517	4.98927	5.17591
EWGM_SinvR_isotig11617	SINVlc3_023888	FBgn0262103		2.14926	1.20681	1.26205
EWGM_SinvR_isotig11619	SI2.2.0_05901	FBgn0036096	Dmel_CG8003	-0.584019	-0.297698	-0.165546
EWGM_SinvR_isotig11621	SINVlc3_008073	FBgn0035290	Dmel_CG1887	-0.874999	-0.553083	-0.450637
EWGM_SinvR_isotig11627	SINVlc3_019961	FBgn0032940	Mlx interactor	1.58396	0.634972	0.662167
EWGM_SinvR_isotig11641	SI2.2.0_13244	FBgn0037094	WD repeat-containing protein 26 homolog	4.5803	3.59845	3.58868
EWGM_SinvR_isotig11645	SINVlc3_019779	FBgn0030434	Dmel_CG4400	3.18529	2.16805	2.22054
EWGM_SinvR_isotig11649	SINVlc3_021934	FBgn0052549	Dmel_CG32549	4.23639	3.65191	3.4539
EWGM_SinvR_isotig11655	SI2.2.0_05325	FBgn0035983	Dmel_CG4080	4.38243	3.35795	3.47334
EWGM_SinvR_isotig11659	SI2.2.0_12107	FBgn0034688	Dmel_CG11474	3.78827	3.18844	2.95428
EWGM_SinvR_isotig11680	SI2.2.0_15897	FBgn0259677	Dmel_CG42346	4.76058	2.50372	2.5119
EWGM_SinvR_isotig11688	SINVlc3_007862	FBgn0002525	Lamin	3.12787	2.25819	2.2011
EWGM_SinvR_isotig11692	SINVlc3_008032	FBgn0038271	Dmel_CG3731	5.28822	4.89844	4.80252
EWGM_SinvR_isotig11696	SINVlc3_034896	FBgn0029503	Dmel_CG6198	3.62315	2.58491	2.225
EWGM_SinvR_isotig11702	SINVlc3_023511	FBgn0036317	Dmel_CG10948	0.154172	0.565394	0.596108
EWGM_SinvR_isotig11717	SI2.2.0_10220	FBgn0030000	Dmel_CG2260	4.18632	3.12306	3.03599
EWGM_SinvR_isotig11721	SINVlc3_038636	FBgn0034504	Dmel_CG8929	5.17401	4.54112	4.61058
EWGM_SinvR_isotig11744	SINVlc3_035273	FBgn0040286	Dmel_CG5442	3.85977	2.77242	2.8267
EWGM_SinvR_isotig11762	SI2.2.0_15104	FBgn0037917	whacked	3.99664	2.73834	2.73029
EWGM_SinvR_isotig11774	SI2.2.0_01341	FBgn0031039	Dmel_CG14208; Dmel_CG14209	4.12864	2.99094	2.78659
EWGM_SinvR_isotig11776	SI2.2.0_07805	FBgn0032465	Dmel_CG12404	4.178	3.50838	3.37615
EWGM_SinvR_isotig11791	SI2.2.0_03310	FBgn0002031	lethal (2) 37Cc	0.41703	0.134665	0.171516
EWGM_SinvR_isotig11799	SI2.2.0_15041	FBgn0037202	Dmel_CG11115	4.1659	3.49644	3.46811
EWGM_SinvR_isotig11801	SINVlc3_007914	FBgn0028990	Serpin-27A	1.41758	1.17291	0.648561
EWGM_SinvR_isotig11807	SI2.2.0_02622	FBgn0039126	Putative OPA3-like protein CG13603	3.7818	2.96467	2.88845
EWGM_SinvR_isotig11811	SINVlc3_008052	FBgn0033899	Dmel_CG13016	3.29893	2.507	2.33661
EWGM_SinvR_isotig11813	SI2.2.0_10679	FBgn0040228	dynactin-subunit-p25	3.284	2.29205	2.12977
EWGM_SinvR_isotig11821	SI2.2.0_08259	FBgn0015299	Single stranded-binding protein c31A	5.25936	4.81635	4.59829
EWGM_SinvR_isotig11855	SINVlc3_023870	FBgn0025615	Torsin-like protein	2.85601	1.84096	1.70687
EWGM_SinvR_isotig11857	SI2.2.0_04460	FBgn0031537	Exocyst complex component 2	2.30929	1.85998	1.79502
EWGM_SinvR_isotig11880	SI2.2.0_03062	FBgn0036052	Dmel_CG10809	0.349405	0.657863	0.722741
EWGM_SinvR_isotig11882	SINVlc3_023406	FBgn0035059	Dmel_CG3894	4.72457	3.87004	3.87024
EWGM_SinvR_isotig11888	SINVlc3_000307	FBgn0004179	Cysteine string protein	3.76866	3.03456	3.05723
EWGM_SinvR_isotig11893	SINVlc3_024421	FBgn0035995	Dmel_CG3529	2.96546	2.38073	2.2857
EWGM_SinvR_isotig11901	SI2.2.0_13983	FBgn0030574	Dmel_CG9413	-0.543125	-0.170798	-0.0348516
EWGM_SinvR_isotig11905	SINVlc3_027955	FBgn0033710	Dmel_CG17739	0.0795365	0.870645	0.745046
EWGM_SinvR_isotig11914	SINVlc3_015884	FBgn0030812	Dmel_CG8949	4.83172	4.13022	4.09968
EWGM_SinvR_isotig11934	SI2.2.0_10710	FBgn0039698	Dmel_CG7789	3.31384	2.84454	2.65358
EWGM_SinvR_isotig11940	SI2.2.0_01544	FBgn0260795	Dmel_CG7628	-0.227563	0.166476	0.278109
EWGM_SinvR_isotig11944	SI2.2.0_06833	FBgn0038235	Dmel_CG8461	2.52149	1.92901	1.86854
EWGM_SinvR_isotig11948	SI2.2.0_04197	FBgn0032265	Dmel_CG18301	3.42705	2.31245	2.17602
EWGM_SinvR_isotig11956	SI2.2.0_07965	FBgn0010516	walrus	5.16248	4.23381	4.09746
EWGM_SinvR_isotig11973	SINVlc3_011156	FBgn0004167	karst	4.39422	3.43615	3.67491
EWGM_SinvR_isotig11974	SINVlc3_022985	FBgn0037680	Dmel_CG8121	3.88263	3.01876	2.92574
EWGM_SinvR_isotig11987	SINVlc3_036442	FBgn0001124	Glutamate oxaloacetate transaminase 1	2.90517	2.05661	1.91696
EWGM_SinvR_isotig11995	SINVlc3_021115	FBgn0016917	Signal-transducer and activator of transcription protein at 92E	-0.868744	-0.303764	0.0248336
EWGM_SinvR_isotig11996	SI2.2.0_00286	FBgn0035600	Dmel_CG4769	5.48027	4.88196	4.90898
EWGM_SinvR_isotig12004	SINVlc3_013720	FBgn0004687	Myosin light chain cytoplasmic	-0.461854	0.174325	0.413955
EWGM_SinvR_isotig12013	SI2.2.0_16160	FBgn0002775	male-specific lethal 3	1.93101	1.10759	1.18613
EWGM_SinvR_isotig12015	SI2.2.0_01170	FBgn0028327	lethal (1) G0320	5.31889	4.09852	3.87942
EWGM_SinvR_isotig12019	SI2.2.0_01632	FBgn0031376	Derlin-1	4.62946	4.12916	3.90937
EWGM_SinvR_isotig12027	SINVlc3_026995	FBgn0037383	Dmel_CG2023	2.59551	1.65247	1.55889
EWGM_SinvR_isotig12034	SI2.2.0_00365	FBgn0004510	Ets at 97D	-0.775756	-0.349515	-0.16517
EWGM_SinvR_isotig12036	SI2.2.0_10886	FBgn0085188	Dmel_CG34159	5.23916	4.26178	4.33549
EWGM_SinvR_isotig12066	SINVlc3_011136	FBgn0000709	flightless I	3.65469	2.60879	2.59775
EWGM_SinvR_isotig12076	SI2.2.0_05762	FBgn0032287	Dmel_CG6415	-0.233316	0.131201	0.162662
EWGM_SinvR_isotig12084	SI2.2.0_11250	FBgn0030552	mitochondrial ribosomal protein L38	-0.859434	-0.376824	-0.260331
EWGM_SinvR_isotig12086	SI2.2.0_15313	FBgn0034572	Dmel_CG9346	1.81217	1.15845	1.14752
EWGM_SinvR_isotig12098	SI2.2.0_14893	FBgn0051248	Dmel_CG31248	1.29459	2.01337	1.48254
EWGM_SinvR_isotig12107	SI2.2.0_15907	FBgn0036462	mitochondrial ribosomal protein L39	-0.307547	0.052976	0.0555241
EWGM_SinvR_isotig12115	SINVlc3_027361	FBgn0044510	mitochondrial ribosomal protein S5	4.66554	4.08777	4.10048
EWGM_SinvR_isotig12127	SI2.2.0_05020	FBgn0037481	Dmel_CG10059	3.24205	2.40716	2.25472
EWGM_SinvR_isotig12138	SI2.2.0_08448	FBgn0259985	Dmel_CG8889	3.83557	2.52893	2.55744
EWGM_SinvR_isotig12144	SINVlc3_030023	FBgn0014023	Dmel_CG9378	4.35705	3.33966	3.32653
EWGM_SinvR_isotig12170	SI2.2.0_08154	FBgn0038872	Negative elongation factor A	3.99517	2.89742	2.92307
EWGM_SinvR_isotig12174	SI2.2.0_07722	FBgn0001257	Ecdysone-inducible gene L2	0.02437	0.563585	0.60232
EWGM_SinvR_isotig12180	SI2.2.0_07785	FBgn0023097	bonus	2.52994	1.85062	1.76598
EWGM_SinvR_isotig12190	SI2.2.0_08573	FBgn0014163	failed axon connections	2.19187	1.39861	1.36268
EWGM_SinvR_isotig12202	SI2.2.0_02799	FBgn0003514	spaghetti squash	5.4995	4.91203	4.99145
EWGM_SinvR_isotig12214	SINVlc3_028577	FBgn0013756	Megator	1.21409	0.777083	0.796699
EWGM_SinvR_isotig12216	SI2.2.0_15196	FBgn0086134	Proteasome 25kD subunit	5.75378	5.34075	5.37686
EWGM_SinvR_isotig12218	SINVlc3_012516	FBgn0031877	Dmel_CG10399	3.29414	2.24176	2.27866
EWGM_SinvR_isotig12234	SINVlc3_000898	FBgn0050105	Dmel_CG30105	2.02945	1.41099	1.31917
EWGM_SinvR_isotig12248	SI2.2.0_08112	FBgn0038601	Dmel_CG18600	4.34827	3.49092	3.48072
EWGM_SinvR_isotig12290	SI2.2.0_14985	FBgn0032906	Replication protein A2	4.83601	3.92576	3.78223
EWGM_SinvR_isotig12296	SINVlc3_029598	FBgn0025454	Cytochrome P450 6g1	-0.78811	-0.469856	-0.505395
EWGM_SinvR_isotig12308	SI2.2.0_02016	FBgn0039135	Dmel_CG13603	3.62781	2.93425	2.76901
EWGM_SinvR_isotig12310	SINVlc3_029403	FBgn0034590	Dmel_CG30388	0.115086	-0.436125	-0.430683
EWGM_SinvR_isotig12318	SI2.2.0_05744	FBgn0038974	Dmel_CG5377	1.78414	1.57816	1.3904
EWGM_SinvR_isotig12320	SINVlc3_022242	FBgn0031818	Dmel_CG9536	2.31609	1.40207	1.35097
EWGM_SinvR_isotig12324	SINVlc3_032534	FBgn0005536	Myosin binding subunit	1.08175	0.561706	0.438812
EWGM_SinvR_isotig12328	SINVlc3_018017	FBgn0000316	cinnamon	2.39119	0.92597	1.09114
EWGM_SinvR_isotig12352	SI2.2.0_05393	FBgn0051223	Dmel_CG31223	2.70574	2.25528	2.10622
EWGM_SinvR_isotig12358	SINVlc3_012406	FBgn0032408	Probable ribosome production factor 1	4.37627	3.5504	3.56101
EWGM_SinvR_isotig12364	SINVlc3_015683	FBgn0005586	Rab-protein 3	0.791063	1.26374	1.22728
EWGM_SinvR_isotig12390	SI2.2.0_15543	FBgn0039360	Probable cardiolipin synthetase	4.13652	3.22229	3.29088
EWGM_SinvR_isotig12410	SI2.2.0_13821	FBgn0036853	mitochondrial ribosomal protein L21	3.43959	2.69004	2.54326
EWGM_SinvR_isotig12442	SI2.2.0_06265	FBgn0029709	Dmel_CG3564	5.47941	4.88402	4.93965
EWGM_SinvR_isotig12462	SI2.2.0_12545	FBgn0001149	Glutathione S transferase D1	3.66393	4.59173	4.40229
EWGM_SinvR_isotig12466	SI2.2.0_07085	FBgn0034361	mitochondrial ribosomal protein S28	3.98339	2.93942	2.79101
EWGM_SinvR_isotig12472	SI2.2.0_04796	FBgn0033781	Dmel_CG13319	2.23506	1.92632	1.63277
EWGM_SinvR_isotig12484	SINVlc3_036679	FBgn0037094	WD repeat-containing protein 26 homolog	2.6564	1.61881	1.59603
EWGM_SinvR_isotig12492	SINVlc3_025709	FBgn0002789	Muscle protein 20	4.58702	5.38691	5.31251
EWGM_SinvR_isotig12520	SI2.2.0_15198	FBgn0041585	Calcium release-activated calcium channel protein 1	2.12804	1.71841	1.49343
EWGM_SinvR_isotig12548	SI2.2.0_14281	FBgn0038722	Probable nucleoporin Nup58	-0.75873	-0.183612	0.104243
EWGM_SinvR_isotig12586	SINVlc3_021159	FBgn0037341	Dmel_CG12746	3.60953	2.66288	2.53598
EWGM_SinvR_isotig12608	SI2.2.0_14459	FBgn0032346	Dmel_CG6249	3.81978	2.73579	2.78049
EWGM_SinvR_isotig12616	SI2.2.0_03928	FBgn0036237	viral IAP-associated factor	3.27616	2.28665	2.25279
EWGM_SinvR_isotig12634	SI2.2.0_80053	FBgn0038986	Dmel_CG5278	0.688515	2.28099	0.804278
EWGM_SinvR_isotig12636	SI2.2.0_03444	FBgn0030467	Dmel_CG1764	1.60088	0.816092	0.879832
EWGM_SinvR_isotig12648	SINVlc3_001078	FBgn0069242	eclair	5.26937	4.63762	4.40166
EWGM_SinvR_isotig12654	SI2.2.0_03107	FBgn0037687	Dmel_CG8132	4.14235	3.67321	3.64117
EWGM_SinvR_isotig12701	SI2.2.0_13970	FBgn0028398	TBP-associated factor 10	4.47884	3.60649	3.52513
EWGM_SinvR_isotig12727	SINVlc3_004049	FBgn0036376	Dmel_CG10743	3.52937	3.09451	2.98147
EWGM_SinvR_isotig12740	SI2.2.0_00413	FBgn0039115	Probable oligoribonuclease	3.3099	1.70398	1.76588
EWGM_SinvR_isotig12749	SI2.2.0_10030	FBgn0003687	TATA binding protein	2.81794	1.72811	1.70263
EWGM_SinvR_isotig12752	SINVlc3_012405	FBgn0260857	Dmel_CG14084	1.22011	0.459116	0.495309
EWGM_SinvR_isotig12764	SI2.2.0_10088	FBgn0058042	Dmel_CG40042	5.15077	4.35619	4.45752
EWGM_SinvR_isotig12767	SI2.2.0_06341	FBgn0030029	Dmel_CG15343	-0.615364	-0.345944	-0.209075
EWGM_SinvR_isotig12769	SINVlc3_032150	FBgn0028671	Dmel_CG1709	5.4162	4.68431	4.8157
EWGM_SinvR_isotig12803	SINVlc3_028771	FBgn0022774	Ornithine aminotransferase precursor	4.38345	3.56042	3.62515
EWGM_SinvR_isotig12809	SI2.2.0_12828	FBgn0013325	Ribosomal protein L11	3.49232	3.08253	2.68075
EWGM_SinvR_isotig12811	SI2.2.0_03134	FBgn0038056	Dmel_CG5961	4.2059	3.77789	3.5451
EWGM_SinvR_isotig12826	SI2.2.0_07161	FBgn0023174	Proteasome beta2 subunit	5.51357	4.87345	4.75452
EWGM_SinvR_isotig12842	SINVlc3_020227	FBgn0033485	Dmel_CG1381	4.07226	3.31193	3.07496
EWGM_SinvR_isotig12854	SI2.2.0_10549	FBgn0051648	Dmel_CG31648	3.94988	3.20061	2.99896
EWGM_SinvR_isotig12866	SINVlc3_022590	FBgn0050122	Dmel_CG30122	3.80818	3.31703	3.26882
EWGM_SinvR_isotig12896	SI2.2.0_05637	FBgn0036210	Dmel_CG14130	2.57939	2.13944	2.01929
EWGM_SinvR_isotig12908	SI2.2.0_15217	FBgn0037899	Probable ribosome biogenesis protein RLP24	4.1478	3.63446	3.53736
EWGM_SinvR_isotig12923	SI2.2.0_08513	FBgn0032033	Dmel_CG13392	3.74753	3.01945	2.91985
EWGM_SinvR_isotig12929	SI2.2.0_12721	FBgn0033786	Dmel_CG3884	-0.596545	1.78702	2.16685
EWGM_SinvR_isotig12931	SINVlc3_027545	FBgn0020279	lingerer	1.1749	0.216491	0.181314
EWGM_SinvR_isotig12957	SI2.2.0_01087	FBgn0036774	mitochondrial ribosomal protein S26	4.36673	3.63942	3.59667
EWGM_SinvR_isotig13008	SI2.2.0_06604	FBgn0040235	Protein CWC15 homolog	4.63849	3.72165	3.58606
EWGM_SinvR_isotig13012	SI2.2.0_09852	FBgn0260390		1.17438	0.626631	0.560565
EWGM_SinvR_isotig13022	SI2.2.0_07720	FBgn0038100	polyA-binding protein interacting protein 2	4.23681	3.54085	3.33902
EWGM_SinvR_isotig13040	SINVlc3_013966	FBgn0027932	A kinase anchor protein 200	3.7215	2.9968	3.10504
EWGM_SinvR_isotig13076	SI2.2.0_04154	FBgn0025800	Smad on X	1.77473	1.0358	1.13141
EWGM_SinvR_isotig13084	SI2.2.0_04695	FBgn0032231	Dmel_CG5056	3.5902	2.70249	2.64738
EWGM_SinvR_isotig13085	SINVlc3_018988	FBgn0031170	Dmel_CG1718	0.982179	0.455572	0.220685
EWGM_SinvR_isotig13113	SINVlc3_026335	FBgn0030571	Dmel_CG14414	2.03143	1.69449	1.66846
EWGM_SinvR_isotig13143	SI2.2.0_02051	FBgn0033784	Dmel_CG13322	2.70225	1.66386	1.65799
EWGM_SinvR_isotig13152	SI2.2.0_10840	FBgn0043002	mutagen-sensitive 201	4.17125	3.37432	3.19972
EWGM_SinvR_isotig13176	SI2.2.0_12005	FBgn0021795	Translocon-associated protein delta	5.37358	4.67109	4.62006
EWGM_SinvR_isotig13182	SI2.2.0_09782	FBgn0261680		1.31518	0.654351	0.725386
EWGM_SinvR_isotig13234	SI2.2.0_02778	FBgn0037779	Dmel_CG12811	2.57813	3.32123	2.74447
EWGM_SinvR_isotig13273	SI2.2.0_09212	FBgn0262512		4.217	3.60793	3.4059
EWGM_SinvR_isotig13279	SINVlc3_026430	FBgn0013987	MAP kinase activated protein-kinase-2	1.93676	1.29423	1.16484
EWGM_SinvR_isotig13299	SI2.2.0_14256	FBgn0001989	lethal (2) 35Di	-0.091746	0.221205	0.246921
EWGM_SinvR_isotig13418	SI2.2.0_14119	FBgn0038359	Dmel_CG5614	2.74067	1.89015	1.8446
EWGM_SinvR_isotig13422	SI2.2.0_06969	FBgn0031505	Dmel_CG12400	4.43089	3.58973	3.79485
EWGM_SinvR_isotig13436	SINVlc3_039974	FBgn0016978	small nuclear ribonucleoprotein 70K	3.45159	2.20081	2.3253
EWGM_SinvR_isotig13452	SINVlc3_029859	FBgn0019982	GS1-like	1.09539	0.305	0.430232
EWGM_SinvR_isotig13468	SI2.2.0_07531	FBgn0000644	Follicle cell protein 3C	5.59951	2.41111	3.67417
EWGM_SinvR_isotig13480	SI2.2.0_13035	FBgn0032921	M-phase phosphoprotein 6	2.17862	1.15423	1.47965
EWGM_SinvR_isotig13484	SI2.2.0_14666	FBgn0259784	Deterin	4.95804	3.70831	3.55348
EWGM_SinvR_isotig13501	SI2.2.0_13162	FBgn0030292	Dmel_CG11752	3.07953	2.48503	2.23559
EWGM_SinvR_isotig13538	SI2.2.0_03209	FBgn0037372	Dmel_CG2091	3.5198	2.40815	2.45298
EWGM_SinvR_isotig13547	SI2.2.0_02459	FBgn0040389	mitochondrial ribosomal protein L14	4.55259	3.76089	3.59564
EWGM_SinvR_isotig13680	SI2.2.0_11364	FBgn0025839	Dmel_CG3621	4.99185	4.42319	4.40949
EWGM_SinvR_isotig13750	SI2.2.0_16087	FBgn0010612	lethal (2) 06225	-0.275533	0.345162	0.664312
EWGM_SinvR_isotig13797	SINVlc3_009908	FBgn0036870	Dmel_CG14095	-0.938198	-0.140711	0.170813
EWGM_SinvR_isotig13824	SI2.2.0_09873	FBgn0023519	mitochondrial ribosomal protein L16	4.22553	3.56963	3.37565
EWGM_SinvR_isotig13883	SINVlc3_019533	FBgn0016119	ATPase coupling factor 6	4.91798	4.42022	4.13872
EWGM_SinvR_isotig13922	SI2.2.0_01804	FBgn0030196	Dmel_CG2222	3.62494	2.84619	2.68342
EWGM_SinvR_isotig13983	SI2.2.0_08306	FBgn0027600	obstructor-B	-0.302745	-0.107096	-0.152453
EWGM_SinvR_isotig14110	SI2.2.0_09805	FBgn0027951	Dmel_CG2244	2.29623	1.02638	1.03964
EWGM_SinvR_isotig14308	SINVlc3_031378	FBgn0034618	Dmel_CG9485	1.29169	1.6562	1.69938
EWGM_SinvR_isotig14312	SINVlc3_016706	FBgn0005666	bent	-1.01547	-0.643915	-0.715218
EWGM_SinvR_isotig14313	SI2.2.0_14799	FBgn0034087	Protein KIAA0664 homolog	-0.37957	0.00969169	-0.0506163
EWGM_SinvR_isotig14314	SINVlc3_023605	FBgn0002914	Myb oncogene-like	-0.760757	-0.403111	-0.349003
EWGM_SinvR_isotig14315	SI2.2.0_00907	FBgn0023458	Dmel_CG3585	-0.60961	-0.374219	-0.259734
EWGM_SinvR_isotig14321	SINVlc3_013308	FBgn0034240	Misexpression suppressor of ras 4	-0.238892	0.105118	0.12065
EWGM_SinvR_isotig14326	SINVlc3_009431	FBgn0004512	Multi drug resistance 49	-0.142525	1.11118	0.77657
EWGM_SinvR_isotig14328	SINVlc3_026044	FBgn0002926	nudel	5.60505	4.10462	4.55821
EWGM_SinvR_isotig14330	SI2.2.0_05817	FBgn0029898	Dmel_CG14439	-1.00194	-0.628279	-0.721969
EWGM_SinvR_isotig14331	SINVlc3_023996	FBgn0032231	Dmel_CG5056	2.65166	2.16803	2.03738
EWGM_SinvR_isotig14333	SINVlc3_014746	FBgn0262872		1.5674	1.15308	0.85036
EWGM_SinvR_isotig14335	SI2.2.0_08212	FBgn0030407	Dmel_CG2543	-0.531329	-0.0385206	0.0404563
EWGM_SinvR_isotig14336	SINVlc3_011531	FBgn0000057	adipose	-0.919113	-0.669863	-0.648275
EWGM_SinvR_isotig14343	SINVlc3_011106	FBgn0259224	Dmel_CG42324	3.56249	3.00013	2.94244
EWGM_SinvR_isotig14348	SINVlc3_009376	FBgn0034452	Dmel_CG11237	5.27109	4.46262	4.59604
EWGM_SinvR_isotig14349	SINVlc3_034236	FBgn0035347	Dmel_CG33232	3.54079	3.05355	2.90353
EWGM_SinvR_isotig14354	SI2.2.0_01345	FBgn0259818	Dmel_CG42399	-0.938524	-0.639765	-0.517702
EWGM_SinvR_isotig14355	SINVlc3_015686	FBgn0033052	Dmel_CG33131	3.37081	2.43997	2.62004
EWGM_SinvR_isotig14359	SINVlc3_019346	FBgn0261570		3.13939	2.5208	2.63192
EWGM_SinvR_isotig14362	SINVlc3_007162	FBgn0004649	yolkless	-0.991444	-0.688269	-0.60986
EWGM_SinvR_isotig14367	SINVlc3_015314	FBgn0027560	Trehalose-6-phosphate synthase 1	-0.703111	-0.495107	-0.251665
EWGM_SinvR_isotig14370	SINVlc3_009430	FBgn0083956	Dmel_CG34120	-0.96685	-0.760731	-0.852648
EWGM_SinvR_isotig14371	SI2.2.0_09959	FBgn0005390	female sterile (1) M3	4.40758	3.35036	3.33566
EWGM_SinvR_isotig14378	SINVlc3_028265	FBgn0038234	mitochondrial ribosomal protein L11	3.93309	2.80019	2.80966
EWGM_SinvR_isotig14382	SINVlc3_035954	FBgn0039936	PERQ amino acid-rich with GYF domain-containing protein CG11148	3.45196	2.74417	2.59822
EWGM_SinvR_isotig14392	SINVlc3_009820	FBgn0036569	Dmel_CG5414	3.79864	3.41953	3.15312
EWGM_SinvR_isotig14401	SI2.2.0_00224	FBgn0010435	epithelial membrane protein	-0.587357	-0.281839	-0.31278
EWGM_SinvR_isotig14403	SINVlc3_009813	FBgn0262735		3.48981	2.67379	2.55716
EWGM_SinvR_isotig14405	SINVlc3_031644	FBgn0004876	center divider	0.957156	1.27662	1.3401
EWGM_SinvR_isotig14412	SINVlc3_034796	FBgn0039527	Dmel_CG5639	3.54839	2.85947	2.96729
EWGM_SinvR_isotig14415	SI2.2.0_07209	FBgn0032361	Conserved oligomeric Golgi complex subunit 8	3.58208	2.87539	2.81495
EWGM_SinvR_isotig14419	SINVlc3_009764	FBgn0024329	Dmel_CG7717	3.70472	2.9023	2.98644
EWGM_SinvR_isotig14421	SINVlc3_028202	FBgn0015799	Retinoblastoma-family protein	1.35572	0.565095	0.607861
EWGM_SinvR_isotig14429	SINVlc3_009841	FBgn0039640	Dmel_CG14516	0.319998	0.965884	0.931774
EWGM_SinvR_isotig14444	SINVlc3_018061	FBgn0034401	Dmel_CG15100	3.05512	1.86871	1.98003
EWGM_SinvR_isotig14451	SINVlc3_011119	FBgn0025335	Dmel_CG4585	3.89538	2.91996	3.00267
EWGM_SinvR_isotig14452	SINVlc3_025726	FBgn0025387	Dmel_CG12184	-0.373543	-0.0540141	-0.139672
EWGM_SinvR_isotig14454	SINVlc3_022100	FBgn0033250	Dmel_CG14762	-0.451562	0.0218559	0.136257
EWGM_SinvR_isotig14459	SI2.2.0_12471	FBgn0000414	Disabled	0.119303	0.442414	0.523637
EWGM_SinvR_isotig14466	SINVlc3_030710	FBgn0051716	Dmel_CG31716	4.76206	3.92518	4.03233
EWGM_SinvR_isotig14469	SI2.2.0_16605	FBgn0038344	Dmel_CG5205	-0.835061	-0.590442	-0.400856
EWGM_SinvR_isotig14475	SINVlc3_013377	FBgn0026262	Dmel_CG2009	2.54757	1.64441	1.60949
EWGM_SinvR_isotig14478	SINVlc3_013706	FBgn0036974	eukaryotic release factor 1	4.22887	3.63005	3.49642
EWGM_SinvR_isotig14482	SI2.2.0_13942	FBgn0032882	Dmel_CG9320	3.76941	3.16256	3.03149
EWGM_SinvR_isotig14486	SINVlc3_020246	FBgn0026252	moleskin	-0.709228	-0.337877	-0.191082
EWGM_SinvR_isotig14489	SINVlc3_003991	FBgn0027568	Dmel_CG5366	4.97435	4.22882	4.23357
EWGM_SinvR_isotig14492	SI2.2.0_00977	FBgn0053969	Dmel_CG33969	0.920743	1.66723	1.21377
EWGM_SinvR_isotig14493	SINVlc3_011686	FBgn0260442	Dmel_CG6831	2.46246	1.57279	1.58616
EWGM_SinvR_isotig14494	SINVlc3_010774	FBgn0051314	Dmel_CG7649	3.41166	3.03147	2.95792
EWGM_SinvR_isotig14499	SI2.2.0_14000	FBgn0040079	Dmel_CG4132	0.541523	1.00866	1.01468
EWGM_SinvR_isotig14502	SINVlc3_014239	FBgn0039559	Probable histone-lysine N-methyltransferase Mes-4	2.8938	1.99409	2.07695
EWGM_SinvR_isotig14504	SI2.2.0_08534	FBgn0039026	Dmel_CG7029	2.63557	2.13464	2.0708
EWGM_SinvR_isotig14505	SINVlc3_017679	FBgn0032934	Dmel_CG8679	-0.995403	-0.166369	0.0712388
EWGM_SinvR_isotig14506	SI2.2.0_10533	FBgn0259680	Protein kinase C delta	0.634021	1.36821	1.11375
EWGM_SinvR_isotig14515	SINVlc3_036378	FBgn0040634	Dmel_CG4186	2.72217	1.6292	1.50892
EWGM_SinvR_isotig14520	SI2.2.0_03707	FBgn0031664	Dmel_CG8892	3.66959	2.61532	2.70891
EWGM_SinvR_isotig14522	SI2.2.0_11579	FBgn0033653	Dmel_CG13192	2.46433	1.59727	1.51241
EWGM_SinvR_isotig14525	SINVlc3_009883	FBgn0001341	lethal (1) 1Bi	5.12568	4.22814	4.26387
EWGM_SinvR_isotig14530	SINVlc3_031254	FBgn0031866	Dmel_CG13772	-0.943928	-0.263273	-0.576429
EWGM_SinvR_isotig14535	SINVlc3_022979	FBgn0036733	Dmel_CG6322	2.60084	3.74701	3.18918
EWGM_SinvR_isotig14539	SI2.2.0_08166	FBgn0034301	Dmel_CG5756	1.59347	1.19724	1.21862
EWGM_SinvR_isotig14540	SINVlc3_029505	FBgn0027582	Dmel_CG6230	2.9679	2.58165	2.44326
EWGM_SinvR_isotig14541	SINVlc3_014340	FBgn0024921	Transportin	4.0385	3.00729	3.01031
EWGM_SinvR_isotig14542	SI2.2.0_80256	FBgn0034728	DNA repair protein RAD50	3.86997	3.05107	3.14741
EWGM_SinvR_isotig14549	SINVlc3_037611	FBgn0037445	Dmel_CG9727	-0.863757	-0.541941	-0.433068
EWGM_SinvR_isotig14551	SINVlc3_008992	FBgn0003189	rudimentary	2.25033	1.43696	1.56125
EWGM_SinvR_isotig14553	SINVlc3_013252	FBgn0261239	Hormone receptor-like in 39	1.77472	1.02069	0.979985
EWGM_SinvR_isotig14556	SINVlc3_018073	FBgn0031057	Dmel_CG14224	-0.900429	-0.560836	-0.522739
EWGM_SinvR_isotig14560	SINVlc3_038770	FBgn0024555	falafel	0.217778	0.688426	0.732695
EWGM_SinvR_isotig14562	SI2.2.0_07395	FBgn0030630	Dmel_CG12608	-0.314887	0.00181819	0.240604
EWGM_SinvR_isotig14563	SINVlc3_018951	FBgn0028471	Dmel_CG5720	3.38722	2.88858	2.79879
EWGM_SinvR_isotig14564	SINVlc3_030098	FBgn0053172	Dmel_CG33172	3.4059	2.89353	2.67479
EWGM_SinvR_isotig14568	SI2.2.0_05606	FBgn0028992	Dmel_CG5851	0.62378	0.247367	0.296901
EWGM_SinvR_isotig14570	SI2.2.0_04347	FBgn0034795	Mediator complex subunit 23	4.12834	3.54817	3.42998
EWGM_SinvR_isotig14571	SINVlc3_020423	FBgn0015239	Hormone-receptor-like in 78	3.06522	2.28262	2.43762
EWGM_SinvR_isotig14580	SINVlc3_010295	FBgn0011768	Formaldehyde dehydrogenase	3.27662	2.78529	2.66719
EWGM_SinvR_isotig14583	SINVlc3_026280	FBgn0011204	cueball	-0.833995	-0.300372	-0.580851
EWGM_SinvR_isotig14587	SI2.2.0_15586	FBgn0030855	Dmel_CG5800	-0.828001	-0.612464	-0.478041
EWGM_SinvR_isotig14594	SINVlc3_021549	FBgn0027594	draper	1.26433	1.00023	0.84588
EWGM_SinvR_isotig14601	SINVlc3_013315	FBgn0000063	altered disjunction	2.82164	1.97637	2.01011
EWGM_SinvR_isotig14602	SI2.2.0_12160	FBgn0002774	maleless	3.22156	2.71311	2.63478
EWGM_SinvR_isotig14611	SINVlc3_021936	FBgn0261014	Transitional endoplasmic reticulum ATPase TER94	4.35059	3.53709	3.57197
EWGM_SinvR_isotig14614	SINVlc3_018504	FBgn0034067	Putative ferric-chelate reductase 1 homolog	-1.06068	-0.484947	-0.426476
EWGM_SinvR_isotig14615	SI2.2.0_00207	FBgn0036279	sodium chloride cotransporter 69	2.68223	1.88685	1.78701
EWGM_SinvR_isotig14616	SI2.2.0_03206	FBgn0030808	Dmel_CG4937	2.30997	2.02248	1.86974
EWGM_SinvR_isotig14618	SI2.2.0_80111	FBgn0023179	amontillado	-0.839912	-0.458668	-0.285664
EWGM_SinvR_isotig14620	SINVlc3_021536	FBgn0011771	HEM-protein	3.66573	3.03566	3.01027
EWGM_SinvR_isotig14621	SINVlc3_018951	FBgn0028471	Dmel_CG5720	5.10556	4.3262	4.49593
EWGM_SinvR_isotig14627	SINVlc3_011097	FBgn0026418	Dmel_CG6603	2.54492	1.87028	1.88636
EWGM_SinvR_isotig14629	SINVlc3_009799	FBgn0038475	Dmel_CG3962	2.66808	2.39831	2.18283
EWGM_SinvR_isotig14632	SINVlc3_026973	FBgn0260935	Dmel_CG9746	1.94491	1.53677	1.4574
EWGM_SinvR_isotig14634	SI2.2.0_16501	FBgn0037743	Probable dolichyl-P-Man:Man(7)GlcNAc(2)-PP-dolichyl-alpha-1,6-mannosyltransferase	3.95976	2.633	2.73009
EWGM_SinvR_isotig14635	SI2.2.0_01887	FBgn0002887	mutagen-sensitive 201	2.60292	1.85437	1.70395
EWGM_SinvR_isotig14636	SINVlc3_020175	FBgn0011281	Pheromone-binding protein-related protein 3	4.58575	4.00878	3.95392
EWGM_SinvR_isotig14649	SINVlc3_031714	FBgn0019886	LETM1 and EF-hand domain-containing protein anon-60Da, mitochondrial	2.824	2.04006	1.96844
EWGM_SinvR_isotig14659	SINVlc3_027910	FBgn0034722	RNA polymerase-associated protein Rtf1	0.603675	-0.124846	0.164614
EWGM_SinvR_isotig14663	SINVlc3_013281	FBgn0033339	Dmel_CG8266	3.85044	3.18526	3.04553
EWGM_SinvR_isotig14665	SINVlc3_010198	FBgn0039680	CAP-D2 condensin subunit	3.58243	2.44533	2.49056
EWGM_SinvR_isotig14666	SINVlc3_011211	FBgn0032499	UVRAG-like protein	2.47356	1.70671	1.59621
EWGM_SinvR_isotig14670	SINVlc3_018062	FBgn0031315	Dmel_CG14341	0.0846002	-0.240253	-0.195323
EWGM_SinvR_isotig14673	SI2.2.0_10770	FBgn0035923	Dmel_CG6511	3.9975	2.67591	2.72714
EWGM_SinvR_isotig14677	SINVlc3_031253	FBgn0031865	Dmel_CG10806	2.93365	2.40084	2.55885
EWGM_SinvR_isotig14680	SINVlc3_008041	FBgn0032923	Dmel_CG9248	2.77086	1.83927	1.97443
EWGM_SinvR_isotig14681	SINVlc3_010196	FBgn0086694	E3 ubiquitin-protein ligase Bre1	2.79752	1.37589	1.54471
EWGM_SinvR_isotig14682	SINVlc3_028592	FBgn0034989	Dmel_CG3356	0.0629772	0.537544	0.473701
EWGM_SinvR_isotig14685	SI2.2.0_04529	FBgn0025725	alpha-coatomer protein	4.03695	3.17733	3.09686
EWGM_SinvR_isotig14688	SINVlc3_007140	FBgn0029791	Dmel_CG4096	1.24727	1.77411	1.66191
EWGM_SinvR_isotig14691	SINVlc3_020846	FBgn0052350	Dmel_CG32350	2.69983	1.95794	1.93566
EWGM_SinvR_isotig14693	SINVlc3_031122	FBgn0020497	embargoed	4.73487	3.89786	3.87291
EWGM_SinvR_isotig14697	SINVlc3_010242	FBgn0034418	Dmel_CG15118	0.869127	0.269996	0.296607
EWGM_SinvR_isotig14702	SINVlc3_015343	FBgn0261618		3.51525	2.40463	2.36807
EWGM_SinvR_isotig14706	SI2.2.0_06038	FBgn0040283	Dmel_CG6057	4.31664	3.62789	3.50822
EWGM_SinvR_isotig14714	SI2.2.0_07241	FBgn0033913	Dmel_CG8468	-0.248139	0.350689	0.427881
EWGM_SinvR_isotig14716	SINVlc3_010328	FBgn0033028	Dmel_CG11665	5.29295	4.73875	4.4549
EWGM_SinvR_isotig14717	SINVlc3_026041	FBgn0004396	Cyclic-AMP response element binding protein A	3.24575	2.04811	2.08693
EWGM_SinvR_isotig14725	SINVlc3_014289	FBgn0263102		3.76009	2.59023	2.62109
EWGM_SinvR_isotig14732	SINVlc3_028951	FBgn0036997	Dmel_CG5955	1.58283	0.757436	0.758338
EWGM_SinvR_isotig14734	SI2.2.0_07719	FBgn0039561	Mitoferrin	-0.929166	-0.536943	-0.34049
EWGM_SinvR_isotig14735	SI2.2.0_01890	FBgn0039696	Dmel_CG7837	3.69022	2.99114	2.92916
EWGM_SinvR_isotig14737	SINVlc3_013339	FBgn0001087	garnet	2.43648	1.59369	1.55147
EWGM_SinvR_isotig14738	SI2.2.0_02812	FBgn0020407	Maternal transcript 89Bb	2.49595	1.81136	1.89949
EWGM_SinvR_isotig14739	SINVlc3_012460	FBgn0034223	Dmel_CG6522	0.346065	-0.177495	-0.179426
EWGM_SinvR_isotig14740	SI2.2.0_03493	FBgn0037470	Dmel_CG1091	2.64782	1.99334	1.97459
EWGM_SinvR_isotig14741	SINVlc3_036920	FBgn0003317	saxophone	2.2407	1.35049	1.53744
EWGM_SinvR_isotig14743	SI2.2.0_00214	FBgn0027783	Dmel_CG10212	3.10321	2.16633	2.18666
EWGM_SinvR_isotig14747	SINVlc3_031415	FBgn0039164	Dmel_CG5524	5.02781	4.11933	4.25757
EWGM_SinvR_isotig14749	SINVlc3_018077	FBgn0001125	Glutamate oxaloacetate transaminase 2	4.72873	3.98529	3.93332
EWGM_SinvR_isotig14750	SI2.2.0_14144	FBgn0005427	erect wing	1.60982	0.894594	0.801004
EWGM_SinvR_isotig14751	SINVlc3_017745	FBgn0052076	Alpha 3 glucosyltransferase	0.201846	0.52416	0.64209
EWGM_SinvR_isotig14758	SINVlc3_018720	FBgn0034400	Protein dopey-1 homolog	3.07701	2.29016	2.25738
EWGM_SinvR_isotig14771	SI2.2.0_06652	FBgn0010215	alpha Catenin	2.37933	1.49566	1.36229
EWGM_SinvR_isotig14777	SINVlc3_040701	FBgn0083977	Dmel_CG34141	0.556285	1.24	0.927452
EWGM_SinvR_isotig14778	SI2.2.0_80597	FBgn0003175	plexus	3.14153	2.27093	2.21181
EWGM_SinvR_isotig14780	SINVlc3_010725	FBgn0040273	Transcription elongation factor SPT5	4.02292	3.37517	3.404
EWGM_SinvR_isotig14784	SI2.2.0_15038	FBgn0011232	scattered	3.12905	2.38748	2.2562
EWGM_SinvR_isotig14787	SI2.2.0_03789	FBgn0033916	Ubiquitin carboxyl-terminal hydrolase	-0.275752	0.0655427	0.0725906
EWGM_SinvR_isotig14788	SINVlc3_022598	FBgn0036886	Dmel_CG9300	-1.00821	-0.741143	-0.729114
EWGM_SinvR_isotig14793	SINVlc3_031192	FBgn0038854	Dmel_CG7044	3.81537	3.40566	3.34452
EWGM_SinvR_isotig14794	SINVlc3_029376	FBgn0028662	Dmel_CG7007	-0.801643	-0.377611	-0.199172
EWGM_SinvR_isotig14799	SI2.2.0_00058	FBgn0038156	Dmel_CG14372	-0.63656	-0.20552	-0.220986
EWGM_SinvR_isotig14800	SI2.2.0_00318	FBgn0031195	Dmel_CG17600	2.22091	1.26023	1.20932
EWGM_SinvR_isotig14801	SI2.2.0_80038	FBgn0085379	Dmel_CG34350	0.87297	1.20373	1.26494
EWGM_SinvR_isotig14802	SI2.2.0_00608	FBgn0023527	Dmel_CG3071	-0.709309	-0.371533	-0.31226
EWGM_SinvR_isotig14803	SINVlc3_022180	FBgn0001105	G protein beta-subunit 13F	2.90176	2.34288	2.35192
EWGM_SinvR_isotig14804	SINVlc3_022653	FBgn0024277	Dmel_CG18214	-0.912029	-0.572201	-0.396759
EWGM_SinvR_isotig14805	SINVlc3_011090	FBgn0030646	Dmel_CG9203	2.36684	1.34429	1.37723
EWGM_SinvR_isotig14813	SINVlc3_037874	FBgn0025681	UPF0518 protein CG3558	-0.0900765	-0.323049	-0.445011
EWGM_SinvR_isotig14815	SI2.2.0_80253	FBgn0032618	Dmel_CG31743; Dmel_CG34313	3.39579	2.90904	2.9193
EWGM_SinvR_isotig14820	SI2.2.0_04128	FBgn0030662	Dmel_CG9220	0.440041	0.84844	0.809458
EWGM_SinvR_isotig14823	SINVlc3_029150	FBgn0031492	Dmel_CG3542	4.51667	4.36672	4.1093
EWGM_SinvR_isotig14824	SINVlc3_011557	FBgn0027490	Dmel_CG13400	3.53788	2.84657	2.89592
EWGM_SinvR_isotig14827	SINVlc3_024299	FBgn0051663	Dmel_CG31663	-0.138735	0.218845	0.169102
EWGM_SinvR_isotig14837	SI2.2.0_09824	FBgn0023181	Origin recognition complex subunit 4	2.73215	1.54196	1.66313
EWGM_SinvR_isotig14844	SI2.2.0_80127	FBgn0027868	Dmel_CG6743	4.99718	4.20337	4.24086
EWGM_SinvR_isotig14845	SINVlc3_011616	FBgn0031456	Transportin-Serine/Arginine rich	3.09809	2.17487	2.11272
EWGM_SinvR_isotig14847	SINVlc3_030024	FBgn0058006	Dmel_CG40006	0.590203	0.139025	-0.213057
EWGM_SinvR_isotig14848	SI2.2.0_09466	FBgn0002937	neither inactivation nor afterpotential B	0.491949	0.910906	0.984047
EWGM_SinvR_isotig14853	SINVlc3_031682	FBgn0000527	ebony	-0.794527	-0.39386	-0.463548
EWGM_SinvR_isotig14857	SINVlc3_023620	FBgn0025702	Dmel_CG11489	3.95037	3.32445	3.45391
EWGM_SinvR_isotig14859	SI2.2.0_80545	FBgn0025836	Dmel_CG00000	2.85891	2.09209	2.10793
EWGM_SinvR_isotig14864	SINVlc3_030725	FBgn0019990	Dmel_CG1609	2.04525	1.47709	1.23594
EWGM_SinvR_isotig14865	SINVlc3_027006	FBgn0010877	lethal (3) 05822	0.977014	0.278341	0.26568
EWGM_SinvR_isotig14868	SI2.2.0_08428	FBgn0029906	Probable dolichyl pyrophosphate Glc1Man9GlcNAc2 alpha-1,3-glucosyltransferase	2.69927	1.98124	1.81088
EWGM_SinvR_isotig14870	SI2.2.0_12354	FBgn0038035	DNA ligase III	0.292876	0.571694	0.546603
EWGM_SinvR_isotig14871	SINVlc3_015680	FBgn0261276	optic atrophy 1-like	3.47621	2.78012	2.76979
EWGM_SinvR_isotig14872	SI2.2.0_16346	FBgn0052533	Dmel_CG32533	2.96113	2.25573	2.16173
EWGM_SinvR_isotig14877	SINVlc3_023690	FBgn0030336	Dmel_CG1578	3.33089	3.06415	2.99539
EWGM_SinvR_isotig14881	SI2.2.0_13464	FBgn0002774	maleless	2.92157	1.9292	1.91513
EWGM_SinvR_isotig14883	SINVlc3_008955	FBgn0262743		3.62877	2.9528	2.72349
EWGM_SinvR_isotig14886	SINVlc3_019790	FBgn0033224	Protein kintoun	3.9786	3.276	3.19258
EWGM_SinvR_isotig14890	SI2.2.0_02090	FBgn0052479	Dmel_CG32479	3.79012	2.66514	2.60426
EWGM_SinvR_isotig14892	SINVlc3_033273	FBgn0026378	Rab escort protein	3.60601	2.99276	3.0144
EWGM_SinvR_isotig14895	SI2.2.0_10914	FBgn0015331	abstrakt	3.17351	2.66337	2.48578
EWGM_SinvR_isotig14896	SINVlc3_010270	FBgn0010213	Superoxide dismutase 2 (Mn)	3.72032	3.03399	2.98232
EWGM_SinvR_isotig14899	SINVlc3_014263	FBgn0013997	Neurexin IV	2.30919	1.89387	1.74062
EWGM_SinvR_isotig14901	SINVlc3_032155	FBgn0000482	deep orange	2.57308	2.22476	2.06054
EWGM_SinvR_isotig14902	SI2.2.0_07097	FBgn0033005	Presequence protease, mitochondrial	3.45465	2.70344	2.57536
EWGM_SinvR_isotig14903	SI2.2.0_04030	FBgn0000146	aubergine	4.37901	3.29406	3.37561
EWGM_SinvR_isotig14911	SINVlc3_019563	FBgn0037019	Dmel_CG3947	-0.398522	-0.132999	-0.0346748
EWGM_SinvR_isotig14913	SI2.2.0_13385	FBgn0039004	Dmel_CG6958	3.80024	3.15522	3.18624
EWGM_SinvR_isotig14915	SINVlc3_036150	FBgn0052179	Keren	-0.800891	-0.433991	-0.349252
EWGM_SinvR_isotig14922	SINVlc3_011725	FBgn0027509	Dmel_CG7261	2.32435	1.6508	1.58676
EWGM_SinvR_isotig14924	SI2.2.0_08202	FBgn0011661	Moesin	-0.226039	0.0579488	0.119225
EWGM_SinvR_isotig14925	SI2.2.0_12054	FBgn0262126		3.24985	2.46994	2.33561
EWGM_SinvR_isotig14930	SINVlc3_015306	FBgn0015278	Phosphotidylinositol 3 kinase 68D	2.9548	1.91813	1.98711
EWGM_SinvR_isotig14942	SI2.2.0_11474	FBgn0039240	Dmel_CG3744	4.15756	3.26349	3.22397
EWGM_SinvR_isotig14945	SI2.2.0_05649	FBgn0037327	pancreatic eIF-2alpha kinase	3.30337	2.58342	2.45463
EWGM_SinvR_isotig14948	SI2.2.0_03188	FBgn0036372	Drebrin-like protein	0.718763	0.298494	0.174346
EWGM_SinvR_isotig14949	SINVlc3_035696	FBgn0036892	Lon protease homolog	3.48046	2.93975	2.78833
EWGM_SinvR_isotig14950	SI2.2.0_01899	FBgn0030739	Dmel_CG13957	-0.905865	-0.723343	-0.549605
EWGM_SinvR_isotig14953	SI2.2.0_08486	FBgn0011336	Oligosaccharyl transferase 3	4.85702	3.88882	3.85843
EWGM_SinvR_isotig14954	SI2.2.0_10723	FBgn0001337	Exportin 6	3.6323	2.75544	2.74851
EWGM_SinvR_isotig14955	SINVlc3_032250	FBgn0039829	Dmel_CG15561	-0.57062	-0.548688	-0.0313121
EWGM_SinvR_isotig14956	SI2.2.0_00703	FBgn0037530	Dmel_CG2943	3.54007	2.64004	2.46112
EWGM_SinvR_isotig14958	SI2.2.0_03097	FBgn0033915	Dmel_CG8485	-0.992568	-0.609941	-0.628437
EWGM_SinvR_isotig14960	SINVlc3_023892	FBgn0030574	Dmel_CG9413	4.06844	2.58198	2.84295
EWGM_SinvR_isotig14962	SINVlc3_019315	FBgn0034005	Integrin alpha-PS4	3.1218	2.38976	2.44582
EWGM_SinvR_isotig14975	SINVlc3_023983	FBgn0034137	Dmel_CG4945	-0.646025	0.219255	0.216666
EWGM_SinvR_isotig14979	SI2.2.0_13032	FBgn0015509	lin-19-like	4.26133	3.18058	3.06014
EWGM_SinvR_isotig14980	SINVlc3_007283	FBgn0000320	eyes absent	1.05344	0.534978	0.685111
EWGM_SinvR_isotig14982	SINVlc3_014259	FBgn0003884	alpha-Tubulin at 84B	4.41048	3.32986	3.57944
EWGM_SinvR_isotig14983	SI2.2.0_07074	FBgn0035268	Dmel_CG8001	3.23736	2.50531	2.40289
EWGM_SinvR_isotig14987	SI2.2.0_06711	FBgn0031995	Probable phosphorylase b kinase regulatory subunit beta	2.42676	1.66507	1.54281
EWGM_SinvR_isotig14990	SINVlc3_031066	FBgn0031395	Dmel_CG10874	-0.446744	0.0448493	0.125178
EWGM_SinvR_isotig14996	SI2.2.0_09822	FBgn0033738	Dmel_CG8830	4.1276	3.28605	3.20515
EWGM_SinvR_isotig15000	SINVlc3_030959	FBgn0036614	Dmel_CG4925	3.09077	2.46112	2.56396
EWGM_SinvR_isotig15005	SI2.2.0_08719	FBgn0020312	Transmembrane and TPR repeat-containing protein CG4050	2.23093	1.55222	1.59767
EWGM_SinvR_isotig15006	SI2.2.0_02010	FBgn0038721	Dmel_CG16718	-0.564722	-0.25867	-0.301493
EWGM_SinvR_isotig15017	SINVlc3_024677	FBgn0030631	Dmel_CG6227	-0.569686	-0.214899	-0.273759
EWGM_SinvR_isotig15020	SI2.2.0_07513	FBgn0020309	crooked legs	3.40014	2.88071	2.86592
EWGM_SinvR_isotig15028	SINVlc3_013030	FBgn0000404	Cyclin A	4.42663	3.15471	3.28495
EWGM_SinvR_isotig15030	SINVlc3_007851	FBgn0034271	Dmel_CG4996	-0.688988	-0.28835	-0.352727
EWGM_SinvR_isotig15031	SI2.2.0_12807	FBgn0086679	pink	-0.947459	-0.568195	-0.573319
EWGM_SinvR_isotig15033	SINVlc3_028652	FBgn0033349	Dmel_CG8243	2.4782	1.85361	1.8365
EWGM_SinvR_isotig15034	SI2.2.0_06529	FBgn0015360	peptide O-xylosyltransferase	-0.43319	-0.220027	-0.0873097
EWGM_SinvR_isotig15036	SI2.2.0_07808	FBgn0263236		1.5092	-0.0660626	-0.141965
EWGM_SinvR_isotig15038	SI2.2.0_02186	FBgn0003210	ruby	3.65411	2.92405	2.83461
EWGM_SinvR_isotig15044	SI2.2.0_10407	FBgn0261383	lethal (1) G0060	2.81942	1.78912	1.91938
EWGM_SinvR_isotig15046	SINVlc3_007246	FBgn0028382	cyclophilin-33	2.60291	1.50323	1.39156
EWGM_SinvR_isotig15050	SI2.2.0_01324	FBgn0037339	Dmel_CG2929	-0.859361	-0.527543	-0.43447
EWGM_SinvR_isotig15060	SINVlc3_009914	FBgn0085399	Dmel_CG34370	0.273879	0.616581	0.611171
EWGM_SinvR_isotig15068	SINVlc3_026998	FBgn0051352	Dmel_CG31352	3.43547	2.79255	2.74705
EWGM_SinvR_isotig15069	SINVlc3_032774	FBgn0003410	seven in absentia	3.49297	2.56612	2.48384
EWGM_SinvR_isotig15071	SI2.2.0_14933	FBgn0033195	Dmel_CG1360	4.25564	3.51901	3.57406
EWGM_SinvR_isotig15072	SINVlc3_007963	FBgn0001180	hunchback	-0.866069	-0.48501	-0.367671
EWGM_SinvR_isotig15073	SINVlc3_019972	FBgn0030400	Dmel_CG11138	5.00464	4.0888	4.147
EWGM_SinvR_isotig15074	SINVlc3_036800	FBgn0085370	Phosphodiesterase 11	0.0144937	0.451891	0.493354
EWGM_SinvR_isotig15081	SI2.2.0_12884	FBgn0029798	Regulator of telomere elongation helicase 1 homolog	3.00553	1.87962	1.96585
EWGM_SinvR_isotig15082	SINVlc3_015934	FBgn0030890	Dmel_CG7536	-0.627525	-0.285386	-0.233443
EWGM_SinvR_isotig15084	SI2.2.0_11322	FBgn0035253	Dmel_CG7971	2.62148	1.81175	1.7912
EWGM_SinvR_isotig15085	SINVlc3_033335	FBgn0261836		-1.00735	-0.533074	-0.541527
EWGM_SinvR_isotig15087	SI2.2.0_13753	FBgn0015277	Phosphotidylinositol 3 kinase 59F	3.72118	2.87354	2.65603
EWGM_SinvR_isotig15090	SINVlc3_011131	FBgn0037387	Dmel_CG1213	4.13683	3.46015	3.56985
EWGM_SinvR_isotig15092	SI2.2.0_08876	FBgn0261532		3.56422	2.7188	2.61974
EWGM_SinvR_isotig15096	SI2.2.0_03272	FBgn0037478	Dmel_CG2656	3.10646	2.37864	2.39127
EWGM_SinvR_isotig15097	SINVlc3_020658	FBgn0033191	Dmel_CG1598	0.131636	-0.40965	-0.242761
EWGM_SinvR_isotig15106	SI2.2.0_12798	FBgn0015546	spellchecker1	3.54716	2.71172	2.60843
EWGM_SinvR_isotig15112	SINVlc3_012494	FBgn0003969	vacuolar peduncle	3.71809	2.90618	2.78992
EWGM_SinvR_isotig15121	SINVlc3_010779	FBgn0015024	Casein kinase Ialpha	4.85768	4.20627	4.2925
EWGM_SinvR_isotig15122	SI2.2.0_06551	FBgn0036463	Dmel_CG5392	1.13629	1.51954	1.51377
EWGM_SinvR_isotig15127	SINVlc3_013053	FBgn0030230	Rabphilin	-0.615742	-0.0839403	-0.0868371
EWGM_SinvR_isotig15130	SINVlc3_024248	FBgn0261458		3.94851	3.45976	3.23775
EWGM_SinvR_isotig15131	SINVlc3_030255	FBgn0010382	Cyclin E	4.72518	3.9857	3.98317
EWGM_SinvR_isotig15132	SINVlc3_008565	FBgn0038407	Dmel_CG6126	2.56836	2.96687	3.77734
EWGM_SinvR_isotig15136	SINVlc3_036841	FBgn0027609	modifier of rpr and grim, ubiquitously expressed	2.66702	1.60442	1.67934
EWGM_SinvR_isotig15138	SI2.2.0_03402	FBgn0032475	Scm-related gene containing four mbt domains	0.957838	0.533184	0.50134
EWGM_SinvR_isotig15141	SINVlc3_031078	FBgn0024326	MAP kinase kinase 4	3.88624	3.40305	3.31945
EWGM_SinvR_isotig15142	SINVlc3_007246	FBgn0028382	cyclophilin-33	1.41968	0.851935	0.885569
EWGM_SinvR_isotig15146	SI2.2.0_13577	FBgn0086347	Myosin 31DF	2.59892	2.02366	1.8221
EWGM_SinvR_isotig15149	SINVlc3_010774	FBgn0051314	Dmel_CG7649	0.0665011	0.283913	0.370137
EWGM_SinvR_isotig15150	SI2.2.0_09069	FBgn0026255	Dmel_CG8681	0.51742	1.21134	1.1239
EWGM_SinvR_isotig15152	SI2.2.0_07324	FBgn0035298	Dmel_CG1140	-0.0721926	0.0958477	0.2114
EWGM_SinvR_isotig15159	SI2.2.0_08157	FBgn0034568	Dmel_CG3216	-0.753911	-0.339815	-0.217913
EWGM_SinvR_isotig15162	SINVlc3_036746	FBgn0004049	yurt	-0.628602	-0.283147	-0.171741
EWGM_SinvR_isotig15163	SINVlc3_011532	FBgn0035630	Dmel_CG10576	3.41505	2.3403	2.47176
EWGM_SinvR_isotig15166	SINVlc3_021931	FBgn0035111	Dmel_CG16940	3.15726	1.87646	1.86576
EWGM_SinvR_isotig15169	SINVlc3_015973	FBgn0015925	capsuleen	2.86491	1.81427	1.8617
EWGM_SinvR_isotig15171	SINVlc3_030574	FBgn0030734	Dmel_CG9911	4.13371	3.02548	3.1106
EWGM_SinvR_isotig15172	SINVlc3_030044	FBgn0038293	Putative glycogen [starch] synthase	3.82008	2.90604	2.94176
EWGM_SinvR_isotig15174	SI2.2.0_04534	FBgn0029113	Smt3 activating enzyme 2	4.17206	3.30934	3.32192
EWGM_SinvR_isotig15177	SINVlc3_027943	FBgn0010315	Cyclin D	3.39916	2.24456	2.11744
EWGM_SinvR_isotig15182	SI2.2.0_11178	FBgn0036053	Dmel_CG6718	3.44939	2.77453	2.83109
EWGM_SinvR_isotig15190	SI2.2.0_14221	FBgn0005198	gigas	3.16167	2.67398	2.54692
EWGM_SinvR_isotig15194	SI2.2.0_11269	FBgn0039734	ADAM 17-like protease	0.430914	0.524515	0.0999832
EWGM_SinvR_isotig15199	SINVlc3_013356	FBgn0000721	foraging	4.40194	3.98726	3.96665
EWGM_SinvR_isotig15204	SI2.2.0_06774	FBgn0029090	CNG channel-like	0.163999	0.546635	0.644464
EWGM_SinvR_isotig15207	SINVlc3_031172	FBgn0019932	S-adenosylmethionine decarboxylase	3.69021	2.99695	3.06299
EWGM_SinvR_isotig15212	SI2.2.0_03879	FBgn0037141	Dmel_CG7143	3.96959	2.82791	2.8902
EWGM_SinvR_isotig15214	SINVlc3_012518	FBgn0034110	Autophagy-specific gene 9	1.82393	1.1631	1.00715
EWGM_SinvR_isotig15215	SI2.2.0_00241	FBgn0037305	Dmel_CG12173	2.81756	1.75877	1.85557
EWGM_SinvR_isotig15216	SI2.2.0_00544	FBgn0031868	5'-3' exoribonuclease 2 homolog	-0.135645	0.250545	0.314849
EWGM_SinvR_isotig15222	SINVlc3_011726	FBgn0015781	Pyrroline 5-carboyxlate reductase	-0.832615	-0.447177	-0.310422
EWGM_SinvR_isotig15225	SI2.2.0_10173	FBgn0031779	Dmel_CG9175	-0.73519	-0.378381	-0.298068
EWGM_SinvR_isotig15227	SI2.2.0_09154	FBgn0038583	Dmel_CG7183	3.99123	3.13834	3.05769
EWGM_SinvR_isotig15228	SI2.2.0_15411	FBgn0259876	Dmel_CG34438	3.94391	2.84616	2.9534
EWGM_SinvR_isotig15229	SINVlc3_012184	FBgn0011648	Mothers against dpp	-0.99257	-0.768757	-0.699292
EWGM_SinvR_isotig15231	SINVlc3_007239	FBgn0034081	Exostosin-2	1.45242	0.838889	0.801491
EWGM_SinvR_isotig15236	SINVlc3_031637	FBgn0030884	Dmel_CG6847	0.470749	0.916743	0.835587
EWGM_SinvR_isotig15237	SI2.2.0_05409	FBgn0010269	Downstream of raf1	3.6078	2.85826	2.83621
EWGM_SinvR_isotig15238	SI2.2.0_13684	FBgn0037655	Dmel_CG11984	0.252133	0.615244	0.674891
EWGM_SinvR_isotig15241	SI2.2.0_03336	FBgn0035914	Dmel_CG6282	-0.680354	1.65675	2.05811
EWGM_SinvR_isotig15242	SINVlc3_034728	FBgn0259242	Dmel_CG42340	-0.690233	-0.149115	-0.285607
EWGM_SinvR_isotig15247	SINVlc3_003304	FBgn0033316	Nucleoporin GLE1	3.33582	2.49179	2.43237
EWGM_SinvR_isotig15252	SINVlc3_026766	FBgn0025678	Dmel_CG5809	0.172052	-0.0920695	-0.18617
EWGM_SinvR_isotig15264	SI2.2.0_10413	FBgn0034527	Dmel_CG9945	-0.927316	-0.0139523	0.144674
EWGM_SinvR_isotig15272	SINVlc3_008938	FBgn0259227	Dmel_CG42327	-0.824836	-0.47747	-0.456018
EWGM_SinvR_isotig15273	SI2.2.0_00592	FBgn0001987	Gliotactin	-0.6468	-0.0788569	0.0399029
EWGM_SinvR_isotig15276	SINVlc3_038676	FBgn0032123	Organic anion transporting polypeptide 30B	0.413165	0.891127	0.837408
EWGM_SinvR_isotig15280	SINVlc3_035861	FBgn0038809	Dmel_CG16953	3.99592	3.5722	3.31787
EWGM_SinvR_isotig15283	SI2.2.0_04211	FBgn0040238	Bestrophin 1	1.86961	0.990034	0.810095
EWGM_SinvR_isotig15296	SI2.2.0_03201	FBgn0003499	stripe	-0.0039941	0.3481	0.377596
EWGM_SinvR_isotig15297	SINVlc3_015625	FBgn0015791	Rab-protein 14	2.54587	1.79483	1.73271
EWGM_SinvR_isotig15299	SINVlc3_027560	FBgn0035688	Dmel_CG10289	3.46407	2.39558	2.39352
EWGM_SinvR_isotig15301	SINVlc3_009470	FBgn0028473	Probable nucleolar GTP-binding protein 1	1.03967	1.33792	1.29799
EWGM_SinvR_isotig15311	SINVlc3_026831	FBgn0023516	Dmel_CG14815	3.03055	2.25654	2.10324
EWGM_SinvR_isotig15312	SINVlc3_033525	FBgn0029789	GPI inositol-deacylase	2.7683	1.69475	1.54779
EWGM_SinvR_isotig15314	SINVlc3_039200	FBgn0001179	haywire	4.22063	3.84146	3.77645
EWGM_SinvR_isotig15315	SI2.2.0_11209	FBgn0033806	Dmel_CG4616	-0.859156	-0.798074	-0.611869
EWGM_SinvR_isotig15317	SI2.2.0_12294	FBgn0031208	Dmel_CG11023	4.60566	3.65057	3.59458
EWGM_SinvR_isotig15333	SINVlc3_030949	FBgn0038515	Dmel_CG5823	4.24882	3.40528	3.35819
EWGM_SinvR_isotig15334	SI2.2.0_09486	FBgn0037301	Dmel_CG12005	3.09522	2.28574	2.24991
EWGM_SinvR_isotig15336	SI2.2.0_12685	FBgn0035437	Dmel_CG11526	3.19843	2.38994	2.13389
EWGM_SinvR_isotig15338	SINVlc3_010749	FBgn0001220	Heat shock protein cognate 5	4.55491	4.00851	3.89095
EWGM_SinvR_isotig15345	SI2.2.0_12547	FBgn0034567	Dmel_CG15651	1.57149	1.02337	0.808988
EWGM_SinvR_isotig15349	SI2.2.0_10771	FBgn0039566	Dmel_CG4849	3.92632	2.91275	2.89864
EWGM_SinvR_isotig15359	SINVlc3_022821	FBgn0020309	crooked legs	2.05165	1.12458	1.12357
EWGM_SinvR_isotig15360	SINVlc3_007220	FBgn0038593	Dmel_CG7146	-0.928236	-0.732073	-0.638862
EWGM_SinvR_isotig15361	SI2.2.0_13165	FBgn0259483	Mps one binder kinase activator-like 4	-0.711985	-0.444026	-0.275489
EWGM_SinvR_isotig15362	SI2.2.0_13115	FBgn0036828	Dmel_CG6841	3.50952	2.81428	2.71149
EWGM_SinvR_isotig15366	SI2.2.0_08867	FBgn0250755	Dmel_CG42233	2.34897	1.37069	1.16308
EWGM_SinvR_isotig15375	SINVlc3_033429	FBgn0037962	Putative inner dynein arm light chain, axonemal	3.15219	2.21906	2.31165
EWGM_SinvR_isotig15379	SI2.2.0_08983	FBgn0030109	Dmel_CG12121	3.26233	2.49622	2.39839
EWGM_SinvR_isotig15380	SINVlc3_017376	FBgn0052758	Dmel_CG32758	4.0884	3.47048	3.30918
EWGM_SinvR_isotig15385	SINVlc3_014283	FBgn0037891	Dmel_CG5214	4.09436	3.50794	3.43241
EWGM_SinvR_isotig15386	SINVlc3_024897	FBgn0000473	Cytochrome P450-6a2	1.09745	1.42936	1.7249
EWGM_SinvR_isotig15392	SINVlc3_007089	FBgn0050147	Hillarin	-0.722725	-0.162773	-0.106313
EWGM_SinvR_isotig15393	SINVlc3_028585	FBgn0033757	Dmel_CG8811	3.3819	2.6583	2.69633
EWGM_SinvR_isotig15396	SI2.2.0_03726	FBgn0023444	F-box-like/WD repeat-containing protein ebi	5.13503	4.0885	4.17735
EWGM_SinvR_isotig15397	SI2.2.0_11422	FBgn0027088	Glycyl-tRNA synthetase	3.7992	2.85031	2.75883
EWGM_SinvR_isotig15399	SI2.2.0_06415	FBgn0036702	Dmel_CG6512	4.13735	3.53945	3.55866
EWGM_SinvR_isotig15404	SI2.2.0_01147	FBgn0037580	Dipeptidyl aminopeptidase III	4.09253	3.27503	3.23604
EWGM_SinvR_isotig15405	SINVlc3_031067	FBgn0034503	Mediator complex subunit 8	0.512726	0.876485	0.873027
EWGM_SinvR_isotig15412	SINVlc3_013697	FBgn0039420	Dmel_CG6154	-0.068517	0.166018	0.286158
EWGM_SinvR_isotig15417	SI2.2.0_13943	FBgn0038588	Dmel_CG7156	-0.286338	-0.673796	-0.719387
EWGM_SinvR_isotig15418	SI2.2.0_03705	FBgn0033177	WD repeat-containing protein CG11141	2.29835	1.49444	1.43478
EWGM_SinvR_isotig15419	SINVlc3_030943	FBgn0026150	Aminopeptidase P	4.75379	3.89197	3.93987
EWGM_SinvR_isotig15422	SI2.2.0_01419	FBgn0026441	ENL/AF9-related	-0.737824	-0.364386	-0.360484
EWGM_SinvR_isotig15423	SI2.2.0_06534	FBgn0004698	mutagen-sensitive 210	2.48365	1.57664	1.64421
EWGM_SinvR_isotig15424	SI2.2.0_11932	FBgn0026679	lethal (1) G0095	3.64582	2.89846	2.88773
EWGM_SinvR_isotig15426	SINVlc3_016980	FBgn0033607	Dmel_CG9062	2.03245	1.28397	1.2521
EWGM_SinvR_isotig15431	SINVlc3_034456	FBgn0011754	Phosphorylase kinase gamma	2.45106	1.84762	1.76761
EWGM_SinvR_isotig15435	SINVlc3_039527	FBgn0014340	males absent on the first	3.29636	2.67779	2.66828
EWGM_SinvR_isotig15441	SI2.2.0_07159	FBgn0015778	rasputin	2.64221	1.63115	1.58464
EWGM_SinvR_isotig15449	SI2.2.0_08402	FBgn0034181	Dmel_CG8963	4.23263	3.30007	3.25414
EWGM_SinvR_isotig15451	SINVlc3_029113	FBgn0028421	Kinesin associated protein 3	-0.634499	-0.283849	-0.231097
EWGM_SinvR_isotig15452	SINVlc3_012832	FBgn0030485	Dmel_CG1998	2.99644	1.94167	1.97008
EWGM_SinvR_isotig15454	SINVlc3_012192	FBgn0261963		-0.70833	-0.420836	-0.311029
EWGM_SinvR_isotig15459	SI2.2.0_05718	FBgn0033656	Dmel_CG8988	-1.00143	-0.78013	-0.633403
EWGM_SinvR_isotig15463	SINVlc3_032946	FBgn0042696	Nuclear factor I	-0.443701	0.111643	0.0541717
EWGM_SinvR_isotig15465	SINVlc3_026356	FBgn0082585	sprite	1.58449	0.834984	0.81153
EWGM_SinvR_isotig15469	SI2.2.0_06617	FBgn0028968	gamma-coatomer protein	4.42506	3.57688	3.45424
EWGM_SinvR_isotig15479	SINVlc3_007840	FBgn0014127	barren	4.19658	3.18777	3.25173
EWGM_SinvR_isotig15483	SI2.2.0_11715	FBgn0015664	DNA replication-related element factor	-0.465078	-0.0299348	0.0372827
EWGM_SinvR_isotig15484	SINVlc3_016179	FBgn0261244	Dmel_CG33174	1.23828	1.65632	1.58854
EWGM_SinvR_isotig15487	SI2.2.0_06095	FBgn0037466	Dmel_CG1965	2.90001	2.03138	1.90738
EWGM_SinvR_isotig15489	SI2.2.0_14022	FBgn0035677	Dmel_CG13293	-0.272462	0.144578	0.121446
EWGM_SinvR_isotig15490	SINVlc3_026716	FBgn0083963	Dmel_CG34127	2.38757	1.78086	1.7746
EWGM_SinvR_isotig15492	SINVlc3_012997	FBgn0033017	Dmel_CG10465	4.3385	3.46119	3.48449
EWGM_SinvR_isotig15494	SI2.2.0_04055	FBgn0000221	brainiac	2.01184	1.31378	1.30551
EWGM_SinvR_isotig15496	SINVlc3_030894	FBgn0015247	Inhibitor of apoptosis 2	3.33984	2.54151	2.38028
EWGM_SinvR_isotig15502	SINVlc3_027278	FBgn0035711	Dmel_CG8519	-0.528572	-0.167434	-0.0245703
EWGM_SinvR_isotig15504	SINVlc3_029680	FBgn0003257	rudimentary-like	5.03731	3.90478	3.96081
EWGM_SinvR_isotig15513	SINVlc3_020041	FBgn0037960	methuselah-like 5	0.0786964	0.464386	0.420972
EWGM_SinvR_isotig15519	SI2.2.0_80575	FBgn0035136	RING-box protein 1B	4.12798	3.16637	3.16323
EWGM_SinvR_isotig15526	SI2.2.0_00833	FBgn0000439	Deformed	1.97613	1.26545	1.36413
EWGM_SinvR_isotig15530	SI2.2.0_09998	FBgn0039634	Dmel_CG11874	3.73049	2.66683	2.66675
EWGM_SinvR_isotig15533	SINVlc3_024241	FBgn0030452	Dmel_CG4330	1.3899	0.692686	0.712809
EWGM_SinvR_isotig15534	SI2.2.0_80805	FBgn0011674	inscuteable	0.869248	1.39599	1.49854
EWGM_SinvR_isotig15535	SINVlc3_024283	FBgn0036922	Dmel_CG14182	2.18292	1.4199	1.39878
EWGM_SinvR_isotig15536	SI2.2.0_10067	FBgn0030891	diskette	-0.916935	-0.598432	-0.634147
EWGM_SinvR_isotig15538	SINVlc3_028055	FBgn0045823	small non-messenger RNA 838; visgun	5.24858	4.36967	4.17242
EWGM_SinvR_isotig15539	SI2.2.0_14640	FBgn0039003	wolfram syndrome 1	2.31866	1.22813	1.1094
EWGM_SinvR_isotig15541	SINVlc3_007281	FBgn0030086	Dmel_CG7033	3.93823	3.26663	3.43559
EWGM_SinvR_isotig15542	SINVlc3_019558	FBgn0024362	N-acetyltransferase MAK3 homolog	2.77182	1.98161	2.02048
EWGM_SinvR_isotig15555	SINVlc3_031713	FBgn0027348	bubblegum	1.02462	0.713407	1.38423
EWGM_SinvR_isotig15559	SINVlc3_011074	FBgn0034694	Dmel_CG6613	0.658154	0.912074	0.948603
EWGM_SinvR_isotig15563	SINVlc3_029513	FBgn0262573		3.64288	2.6435	2.63048
EWGM_SinvR_isotig15568	SINVlc3_029947	FBgn0263351		4.46626	3.65183	3.49066
EWGM_SinvR_isotig15570	SI2.2.0_08171	FBgn0032728	Transport and Golgi organization 6	2.88967	2.12502	2.13865
EWGM_SinvR_isotig15572	SINVlc3_007965	FBgn0024227	IplI-aurora-like kinase	3.79283	2.9958	2.98862
EWGM_SinvR_isotig15585	SINVlc3_007843	FBgn0085376	Dmel_CG34347	1.68036	1.24434	1.09417
EWGM_SinvR_isotig15586	SINVlc3_019557	FBgn0014189	Helicase at 25E	1.32388	0.853268	0.906428
EWGM_SinvR_isotig15588	SI2.2.0_11817	FBgn0039846	Dmel_CG11337	4.16404	3.4723	3.49982
EWGM_SinvR_isotig15590	SI2.2.0_03248	FBgn0263133		3.83842	3.02198	2.94077
EWGM_SinvR_isotig15591	SI2.2.0_14493	FBgn0032157	Dmel_CG5899	5.09043	3.60569	3.62331
EWGM_SinvR_isotig15592	SI2.2.0_06226	FBgn0034535	Dmel_CG11110	-0.819252	-0.476081	-0.275163
EWGM_SinvR_isotig15605	SINVlc3_019284	FBgn0003139	Protein phosphatase V	3.95245	3.32841	3.36558
EWGM_SinvR_isotig15608	SI2.2.0_12236	FBgn0004644	hedgehog	0.186176	0.731764	0.744898
EWGM_SinvR_isotig15611	SI2.2.0_10806	FBgn0051156	Dmel_CG31156	-0.255158	0.489681	0.611735
EWGM_SinvR_isotig15612	SINVlc3_020847	FBgn0259172	rotund	0.619309	0.991187	1.06616
EWGM_SinvR_isotig15617	SINVlc3_027388	FBgn0025608	Fas-associated factor	5.04677	4.19754	4.10504
EWGM_SinvR_isotig15620	SI2.2.0_09194	FBgn0031952	Dmel_CG7134	1.6985	0.791582	0.885665
EWGM_SinvR_isotig15629	SI2.2.0_09667	FBgn0036124	Dmel_CG7839	3.33433	2.41997	2.40896
EWGM_SinvR_isotig15633	SI2.2.0_00080	FBgn0039774	Ceramidase	4.32913	3.34114	3.4413
EWGM_SinvR_isotig15634	SI2.2.0_15572	FBgn0035909	Dmel_CG6822	-0.178056	0.228066	0.265526
EWGM_SinvR_isotig15635	SI2.2.0_05847	FBgn0016061	sidestep	0.869748	1.28489	1.38549
EWGM_SinvR_isotig15640	SINVlc3_024691	FBgn0025936	Eph receptor tyrosine kinase	1.86085	1.17325	1.06142
EWGM_SinvR_isotig15650	SI2.2.0_00317	FBgn0035918	Dmel_CG5971	3.07916	2.02163	2.21217
EWGM_SinvR_isotig15653	SINVlc3_012497	FBgn0032397	Translocase of outer membrane 70	4.02558	3.07392	3.15582
EWGM_SinvR_isotig15655	SI2.2.0_08588	FBgn0001098	Glutamate dehydrogenase	5.28076	4.29265	4.42456
EWGM_SinvR_isotig15658	SI2.2.0_02739	FBgn0000405	Cyclin B	5.53933	4.21936	4.31729
EWGM_SinvR_isotig15664	SI2.2.0_10486	FBgn0027103	Exocyst complex component 5	3.56565	3.13329	2.8583
EWGM_SinvR_isotig15668	SI2.2.0_14676	FBgn0027055	COP9 complex homolog subunit 3	3.43026	2.7314	2.79904
EWGM_SinvR_isotig15673	SI2.2.0_11096	FBgn0038146	Dmel_CG9799	3.19242	1.99784	1.99527
EWGM_SinvR_isotig15679	SI2.2.0_15800	FBgn0002566	light	-0.873003	-0.588215	-0.525121
EWGM_SinvR_isotig15682	SI2.2.0_01346	FBgn0040230	diablo	1.48201	1.00863	0.893208
EWGM_SinvR_isotig15684	SINVlc3_018023	FBgn0026192	Dmel_CG5884	4.63072	3.61476	3.6751
EWGM_SinvR_isotig15686	SI2.2.0_10991	FBgn0044328	Dmel_CG32052	-0.401306	-0.0215144	0.0787133
EWGM_SinvR_isotig15687	SI2.2.0_02688	FBgn0086695	humpty dumpty	3.14882	2.5711	2.55968
EWGM_SinvR_isotig15688	SINVlc3_025690	FBgn0026317	Dmel_CG6147	3.93189	3.0786	3.01776
EWGM_SinvR_isotig15692	SI2.2.0_03064	FBgn0052055	Dmel_CG32055	0.0729584	-0.314947	-0.253946
EWGM_SinvR_isotig15693	SINVlc3_011141	FBgn0040238	Bestrophin 1	-0.295271	0.312944	0.333721
EWGM_SinvR_isotig15700	SI2.2.0_00725	FBgn0030251	Dmel_CG2145	2.27274	3.84123	3.05733
EWGM_SinvR_isotig15707	SINVlc3_009843	FBgn0028476	Dmel_CG15817	0.676437	1.05631	1.16717
EWGM_SinvR_isotig15709	SI2.2.0_02953	FBgn0024364	Dmel_CG11417	0.412646	0.725067	0.661764
EWGM_SinvR_isotig15710	SINVlc3_032091	FBgn0021818	connector enhancer of ksr	3.24906	2.27466	2.33908
EWGM_SinvR_isotig15720	SI2.2.0_00253	FBgn0033315	Dmel_CG8734	3.07773	2.43081	2.47855
EWGM_SinvR_isotig15721	SI2.2.0_01080	FBgn0260946	Dmel_CG6095	2.36642	1.82175	1.74931
EWGM_SinvR_isotig15725	SI2.2.0_09433	FBgn0027090	Glutaminyl-tRNA synthetase	4.48339	3.7416	3.59283
EWGM_SinvR_isotig15733	SI2.2.0_09817	FBgn0032864	Dmel_CG2493	-0.223327	0.532325	0.570043
EWGM_SinvR_isotig15735	SINVlc3_042832	FBgn0038755	Heparan sulfate 6-O-sulfotransferase	1.34184	0.651698	0.648141
EWGM_SinvR_isotig15736	SI2.2.0_01216	FBgn0034270	Dmel_CG6401	3.28069	2.59796	2.24437
EWGM_SinvR_isotig15737	SINVlc3_013314	FBgn0000259	Casein kinase II beta subunit	5.40113	4.69219	4.67867
EWGM_SinvR_isotig15744	SI2.2.0_07539	FBgn0040212	Dihydroxyacetone phosphate acyltransferase	-0.617027	-0.20951	-0.234106
EWGM_SinvR_isotig15760	SI2.2.0_08090	FBgn0022942	cap binding protein 80	3.54245	2.551	2.50966
EWGM_SinvR_isotig15762	SI2.2.0_00693	FBgn0035026	Dmel_CG12252	4.14215	3.02819	3.0042
EWGM_SinvR_isotig15764	SI2.2.0_10888	FBgn0051683	Dmel_CG31683	-0.746579	-0.404822	-0.224771
EWGM_SinvR_isotig15765	SINVlc3_040071	FBgn0000057	adipose	3.91219	3.17834	3.15226
EWGM_SinvR_isotig15767	SINVlc3_041781	FBgn0029891	PTEN-induced putative kinase 1	4.71058	4.07009	3.96484
EWGM_SinvR_isotig15770	SINVlc3_022342	FBgn0033465	Dmel_CG12140	2.52964	1.51579	1.48999
EWGM_SinvR_isotig15778	SI2.2.0_06671	FBgn0033816	Protein PTCD3 homolog, mitochondrial	3.9548	3.10479	3.06816
EWGM_SinvR_isotig15781	SI2.2.0_01596	FBgn0026634	ldlCp-related protein	3.14259	2.1883	2.12631
EWGM_SinvR_isotig15793	SI2.2.0_10456	FBgn0033644	Dmel_CG8234	1.23861	0.60373	0.633747
EWGM_SinvR_isotig15794	SI2.2.0_09361	FBgn0036191	Dmel_CG7334	3.80498	3.18268	2.90544
EWGM_SinvR_isotig15796	SI2.2.0_11839	FBgn0031987	Beta-lactamase-like protein 2 homolog	-0.577629	-0.379213	-0.192835
EWGM_SinvR_isotig15798	SI2.2.0_07650	FBgn0027507	Dmel_CG1344	2.82944	1.84961	1.84259
EWGM_SinvR_isotig15805	SI2.2.0_06839	FBgn0038304	Dmel_CG12241	-0.550227	0.370962	0.3972
EWGM_SinvR_isotig15806	SINVlc3_016929	FBgn0025571	Splicing factor 1	2.39197	1.74	1.77576
EWGM_SinvR_isotig15807	SI2.2.0_08493	FBgn0038047	Dmel_CG5245	1.88807	1.15868	1.15737
EWGM_SinvR_isotig15810	SI2.2.0_16426	FBgn0261530		0.623387	1.16623	1.23114
EWGM_SinvR_isotig15815	SINVlc3_035791	FBgn0037897	Dmel_CG5270	1.549	0.964876	1.08469
EWGM_SinvR_isotig15818	SINVlc3_015983	FBgn0024542	Neosin	3.89682	3.29199	3.28827
EWGM_SinvR_isotig15821	SINVlc3_033953	FBgn0031322	Dmel_CG5001	5.46283	4.85914	4.93755
EWGM_SinvR_isotig15828	SINVlc3_018997	FBgn0039741	Dmel_CG7943	2.7517	1.91082	1.9045
EWGM_SinvR_isotig15830	SINVlc3_018143	FBgn0031310	Dmel_CG4764	0.928354	0.394687	0.226495
EWGM_SinvR_isotig15831	SINVlc3_016396	FBgn0010303	hemipterous	2.30047	1.41622	1.34696
EWGM_SinvR_isotig15836	SINVlc3_011523	FBgn0025885	Inositol-3-phosphate synthase	3.30501	2.55315	2.52621
EWGM_SinvR_isotig15837	SI2.2.0_13396	FBgn0036565	MOXD1 homolog 1	-0.880883	-0.407626	-0.23251
EWGM_SinvR_isotig15838	SI2.2.0_05701	FBgn0034366	Autophagy-specific gene 7	2.51808	1.93402	2.02865
EWGM_SinvR_isotig15844	SINVlc3_015016	FBgn0259213	Dmel_CG42313	-0.399201	-0.0736847	-0.0516266
EWGM_SinvR_isotig15849	SI2.2.0_01130	FBgn0038810	Dmel_CG5434	4.59369	4.2156	4.02774
EWGM_SinvR_isotig15852	SINVlc3_041395	FBgn0014861	Minichromosome maintenance 2	2.9925	2.37619	2.43447
EWGM_SinvR_isotig15855	SI2.2.0_80005	FBgn0031469	Dmel_CG18558	2.73265	2.12652	1.99828
EWGM_SinvR_isotig15856	SI2.2.0_13758	FBgn0037489	Nucleolar complex protein 3 homolog	3.16793	2.44753	2.2696
EWGM_SinvR_isotig15858	SI2.2.0_05679	FBgn0023536	Dmel_CG3156	-0.270476	0.13519	0.106558
EWGM_SinvR_isotig15860	SI2.2.0_12711	FBgn0033087	Dmel_CG3194	1.92701	1.06366	1.04141
EWGM_SinvR_isotig15861	SI2.2.0_11566	FBgn0262125		4.7758	3.62746	3.54497
EWGM_SinvR_isotig15867	SI2.2.0_13915	FBgn0031947	Dmel_CG7154	-0.924449	-0.77926	-0.756516
EWGM_SinvR_isotig15868	SI2.2.0_11113	FBgn0004622	Tachykinin-like receptor at 99D	-0.872008	-0.468528	-0.591787
EWGM_SinvR_isotig15873	SINVlc3_020988	FBgn0015834	Eukaryotic translation initiation factor 3 subunit I	3.22805	2.6811	2.56156
EWGM_SinvR_isotig15874	SINVlc3_029011	FBgn0040069	Vanin-like protein 1	2.64207	2.14264	2.07823
EWGM_SinvR_isotig15877	SI2.2.0_11046	FBgn0034717	Dmel_CG5819	-0.907963	0.00940394	0.2517
EWGM_SinvR_isotig15880	SI2.2.0_01857	FBgn0015270	Origin recognition complex subunit 2	3.49236	2.19275	2.19897
EWGM_SinvR_isotig15884	SINVlc3_014258	FBgn0035945	Dmel_CG5026	3.72954	3.16983	3.06033
EWGM_SinvR_isotig15886	SINVlc3_019754	FBgn0036662	Dmel_CG9706	3.18441	2.40373	2.247
EWGM_SinvR_isotig15887	SINVlc3_026762	FBgn0260006	Dmel_CG33968	0.331315	0.745283	0.731558
EWGM_SinvR_isotig15899	SI2.2.0_10717	FBgn0030945	Dmel_CG6632	-0.515022	0.00646444	0.0816325
EWGM_SinvR_isotig15914	SINVlc3_017016	FBgn0010803	Tryptophanyl-tRNA synthetase	3.71115	2.79918	2.82597
EWGM_SinvR_isotig15924	SI2.2.0_02434	FBgn0004638	downstream of receptor kinase	5.10951	4.14625	4.06632
EWGM_SinvR_isotig15925	SI2.2.0_03901	FBgn0039066	Elongin A	-0.949432	-0.647094	-0.473005
EWGM_SinvR_isotig15931	SINVlc3_027399	FBgn0001970	Polypeptide N-acetylgalactosaminyltransferase 35A	3.7361	2.81002	2.7155
EWGM_SinvR_isotig15932	SI2.2.0_10096	FBgn0032700	Dmel_CG10338	1.91584	1.03388	1.02845
EWGM_SinvR_isotig15936	SI2.2.0_09648	FBgn0036005	pallbearer	3.72723	2.82602	2.84288
EWGM_SinvR_isotig15941	SI2.2.0_08047	FBgn0034674	Dmel_CG9304	1.54924	0.484886	0.556081
EWGM_SinvR_isotig15942	SINVlc3_035856	FBgn0017550	Regena	3.18401	2.51425	2.36585
EWGM_SinvR_isotig15943	SI2.2.0_05713	FBgn0039731	spindle assembly abnormal 6	2.59605	1.39826	1.4713
EWGM_SinvR_isotig15948	SI2.2.0_05910	FBgn0051120	Dmel_CG31120	2.51403	1.63241	1.54955
EWGM_SinvR_isotig15950	SI2.2.0_14297	FBgn0022787	Helicase 89B	-0.597577	-0.261508	-0.138414
EWGM_SinvR_isotig15952	SI2.2.0_00605	FBgn0035484	Dmel_CG11594	-0.947743	-0.794868	-0.723114
EWGM_SinvR_isotig15954	SINVlc3_016940	FBgn0004858	elbow B	1.45902	0.87104	0.850179
EWGM_SinvR_isotig15958	SI2.2.0_14603	FBgn0004556	Dead box protein 73D	3.43892	2.70937	2.59499
EWGM_SinvR_isotig15959	SI2.2.0_14521	FBgn0032488	Dmel_CG16812	3.03056	2.12462	2.13679
EWGM_SinvR_isotig15961	SINVlc3_025269	FBgn0031050	Dmel_CG12235	2.19939	1.53355	1.45981
EWGM_SinvR_isotig15963	SINVlc3_021380	FBgn0016041	Translocase of outer membrane 40	4.60769	3.69981	3.68301
EWGM_SinvR_isotig15964	SI2.2.0_08926	FBgn0038576	Actin-related protein 5	3.13158	2.30273	2.22696
EWGM_SinvR_isotig15967	SI2.2.0_08846	FBgn0037344	Dmel_CG2926	4.33258	3.4437	3.42667
EWGM_SinvR_isotig15973	SINVlc3_034877	FBgn0010909	misshapen	-0.262099	-0.567626	-0.672636
EWGM_SinvR_isotig15975	SINVlc3_018964	FBgn0262742		-0.284841	0.219577	0.275241
EWGM_SinvR_isotig15976	SINVlc3_029850	FBgn0036187	Dmel_CG11660	-0.802078	-0.309489	-0.0799154
EWGM_SinvR_isotig15979	SINVlc3_024241	FBgn0030452	Dmel_CG4330	2.05759	1.59273	1.2616
EWGM_SinvR_isotig15981	SI2.2.0_07758	FBgn0051759	Dmel_CG31759	3.1918	2.36497	2.36148
EWGM_SinvR_isotig15984	SINVlc3_035857	FBgn0038110	Dmel_CG8031	2.9466	2.35387	2.36264
EWGM_SinvR_isotig15989	SI2.2.0_00829	FBgn0261439		2.85456	1.96105	1.94325
EWGM_SinvR_isotig15995	SINVlc3_009423	FBgn0031882	Dmel_CG9100	0.61349	1.03763	1.13714
EWGM_SinvR_isotig16003	SINVlc3_038054	FBgn0013717	non-stop	3.55819	2.59092	2.61376
EWGM_SinvR_isotig16010	SINVlc3_011116	FBgn0035475	Dmel_CG10866	1.53259	1.11426	0.819182
EWGM_SinvR_isotig16013	SINVlc3_036985	FBgn0024992	Dmel_CG2658	4.34309	3.65669	3.48003
EWGM_SinvR_isotig16021	SI2.2.0_00858	FBgn0033762	Dmel_CG8632	3.57018	2.82408	2.83336
EWGM_SinvR_isotig16025	SINVlc3_030776	FBgn0037550	Dmel_CG9667	1.63727	0.950545	1.09936
EWGM_SinvR_isotig16029	SI2.2.0_15076	FBgn0037467	Dmel_CG1104	3.28573	2.68343	2.68632
EWGM_SinvR_isotig16034	SINVlc3_012418	FBgn0086370	sarah	0.29255	0.613482	0.650924
EWGM_SinvR_isotig16045	SINVlc3_023164	FBgn0031047	Dmel_CG14213	2.94241	1.74962	1.81066
EWGM_SinvR_isotig16052	SI2.2.0_05164	FBgn0039109	Dmel_CG10365	0.897957	0.409309	0.381584
EWGM_SinvR_isotig16061	SI2.2.0_02139	FBgn0035293	Dmel_CG5687	2.02635	0.721723	0.730862
EWGM_SinvR_isotig16065	SI2.2.0_00261	FBgn0025595	Gonadotropin-releasing hormone receptor	0.118017	1.51924	0.646852
EWGM_SinvR_isotig16066	SI2.2.0_11022	FBgn0029874	Dmel_CG3342	1.69657	1.05651	1.02047
EWGM_SinvR_isotig16067	SINVlc3_027373	FBgn0034484	Dmel_CG11044	5.61148	5.0327	4.99776
EWGM_SinvR_isotig16070	SINVlc3_024589	FBgn0025697	scavenger receptor acting in neural tissue and majority of rhodopsin is absent	2.50504	1.96058	1.86159
EWGM_SinvR_isotig16072	SI2.2.0_11909	FBgn0034243	Dmel_CG6501	3.62656	2.41103	2.22275
EWGM_SinvR_isotig16074	SINVlc3_031370	FBgn0031737	obstructor-E	1.30245	2.35817	2.09418
EWGM_SinvR_isotig16075	SI2.2.0_80578	FBgn0263278		4.69618	3.25109	3.35016
EWGM_SinvR_isotig16077	SI2.2.0_02245	FBgn0029756	Dmel_CG3309	2.43324	1.62231	1.59633
EWGM_SinvR_isotig16084	SINVlc3_014813	FBgn0035375	polypeptide GalNAc transferase 6	2.78914	1.5913	1.66972
EWGM_SinvR_isotig16088	SINVlc3_036743	FBgn0031909	Dmel_CG5181	3.56314	2.72889	2.79522
EWGM_SinvR_isotig16089	SI2.2.0_10559	FBgn0037533	Dmel_CG2791	5.39415	4.74834	4.76452
EWGM_SinvR_isotig16090	SINVlc3_027397	FBgn0024689	four way stop	3.26957	2.6758	2.59836
EWGM_SinvR_isotig16092	SI2.2.0_14412	FBgn0052075	Dmel_CG32075	3.40664	2.24198	2.16689
EWGM_SinvR_isotig16099	SINVlc3_000715	FBgn0031260	Signal peptide protease	5.21764	4.49488	4.40413
EWGM_SinvR_isotig16101	SINVlc3_028764	FBgn0034380	Protein fat-free homolog	3.6777	2.66344	2.63321
EWGM_SinvR_isotig16103	SI2.2.0_02447	FBgn0031304	Dmel_CG4552	3.25981	2.50995	2.47417
EWGM_SinvR_isotig16105	SI2.2.0_06294	FBgn0033883	Probable trans-2-enoyl-CoA reductase, mitochondrial	4.03174	2.92777	2.84999
EWGM_SinvR_isotig16112	SI2.2.0_16485	FBgn0031610	Dmel_CG15436	1.30237	0.737365	0.780678
EWGM_SinvR_isotig16121	SI2.2.0_03590	FBgn0026079	tRNA (cytosine-5-)-methyltransferase CG6133	-0.694867	-0.352421	-0.175453
EWGM_SinvR_isotig16128	SINVlc3_024257	FBgn0034911	Transporter	2.42869	1.57152	1.74964
EWGM_SinvR_isotig16133	SINVlc3_034641	FBgn0015794	Rab-related protein 4	3.94065	3.26177	3.24775
EWGM_SinvR_isotig16136	SINVlc3_030852	FBgn0038126	Dmel_CG8483	-0.597337	-0.315113	-0.137592
EWGM_SinvR_isotig16137	SI2.2.0_12524	FBgn0010497	lethal (2) 01810	-0.829588	-0.426216	-0.395764
EWGM_SinvR_isotig16144	SI2.2.0_02668	FBgn0039130	Dmel_CG5854	-0.355097	0.265444	0.570384
EWGM_SinvR_isotig16146	SINVlc3_007092	FBgn0015790	Rab-protein 11	0.981811	0.251564	0.277447
EWGM_SinvR_isotig16149	SI2.2.0_02782	FBgn0002791	morula	2.5334	1.71848	1.73299
EWGM_SinvR_isotig16153	SI2.2.0_04150	FBgn0037021	Dmel_CG11399	1.95538	1.20154	1.21895
EWGM_SinvR_isotig16162	SI2.2.0_10586	FBgn0033392	Dmel_CG8027	2.50878	1.63797	1.66612
EWGM_SinvR_isotig16164	SI2.2.0_06874	FBgn0031493	Dmel_CG3605	3.79608	2.96096	2.8944
EWGM_SinvR_isotig16165	SINVlc3_040150	FBgn0038578	Mediator complex subunit 17	3.55277	2.99493	2.91932
EWGM_SinvR_isotig16175	SI2.2.0_02753	FBgn0037708	Probable tRNA (uracil-O(2)-)-methyltransferase	2.42556	1.4386	1.36062
EWGM_SinvR_isotig16181	SI2.2.0_10013	FBgn0031673	Dmel_CG31650	2.61106	1.39524	1.47867
EWGM_SinvR_isotig16182	SI2.2.0_10677	FBgn0031377	Dmel_CG15356	1.91127	0.794968	0.811952
EWGM_SinvR_isotig16186	SI2.2.0_01503	FBgn0033021	Probable protein phosphatase CG10417	0.422991	0.722902	0.825954
EWGM_SinvR_isotig16189	SI2.2.0_16514	FBgn0004197	Serrate	1.48007	1.00325	1.02862
EWGM_SinvR_isotig16194	SI2.2.0_02803	FBgn0033996	Dmel_CG11807	3.16559	2.56058	2.50257
EWGM_SinvR_isotig16201	SINVlc3_024238	FBgn0260798	G protein-coupled receptor kinase 1	2.07647	1.76677	1.55451
EWGM_SinvR_isotig16208	SI2.2.0_14534	FBgn0039877	Dmel_CG2118	3.18175	2.39368	2.32675
EWGM_SinvR_isotig16213	SINVlc3_020001	FBgn0031535	Dmel_CG12795	3.15805	1.98794	2.0327
EWGM_SinvR_isotig16224	SI2.2.0_07682	FBgn0015527	penguin	3.90614	3.04538	3.01283
EWGM_SinvR_isotig16226	SI2.2.0_09136	FBgn0032264	Lipase 4	1.70759	1.15883	1.09591
EWGM_SinvR_isotig16229	SI2.2.0_14530	FBgn0020660	Eukaryotic initiation factor 4B	5.45249	4.61738	4.53954
EWGM_SinvR_isotig16232	SI2.2.0_00324	FBgn0036994	Dmel_CG5199	4.2418	2.69867	2.84261
EWGM_SinvR_isotig16237	SI2.2.0_11680	FBgn0033929	General transcription factor IIH subunit 1	1.61817	0.802465	0.796397
EWGM_SinvR_isotig16239	SI2.2.0_14969	FBgn0030456	Dmel_CG4332	3.88666	2.98225	3.02644
EWGM_SinvR_isotig16241	SI2.2.0_15592	FBgn0028343	lethal (1) G0222	4.11725	3.24656	3.28717
EWGM_SinvR_isotig16255	SI2.2.0_06379	FBgn0034521	UDP-GlcNAc:a-3-D-mannoside-beta-1,2-N-acetylglucosaminyltransferase I	3.52363	2.88379	2.69392
EWGM_SinvR_isotig16268	SINVlc3_018095	FBgn0026326	Dmel_CG2072	4.63826	4.00706	3.91056
EWGM_SinvR_isotig16270	SI2.2.0_07212	FBgn0035901	Dmel_CG6745	1.93701	1.26801	1.33842
EWGM_SinvR_isotig16278	SINVlc3_024903	FBgn0039241	Dmel_CG11089	5.1892	4.4992	4.51302
EWGM_SinvR_isotig16279	SI2.2.0_14398	FBgn0000316	cinnamon	3.81864	2.44569	2.48307
EWGM_SinvR_isotig16281	SI2.2.0_03048	FBgn0026207	members only	-1.01638	-0.719127	-0.400317
EWGM_SinvR_isotig16284	SI2.2.0_02907	FBgn0028427	Integrin linked kinase	-0.0064899	0.284365	0.346825
EWGM_SinvR_isotig16285	SINVlc3_025983	FBgn0019948	Peptidylglycine-alpha-hydroxylating monooxygenase	2.22606	0.993467	1.03356
EWGM_SinvR_isotig16288	SI2.2.0_08991	FBgn0039137	Protein UBASH3A homolog	2.61867	1.79	1.62259
EWGM_SinvR_isotig16289	SINVlc3_028566	FBgn0020309	crooked legs	4.65836	3.79361	3.88185
EWGM_SinvR_isotig16296	SI2.2.0_12456	FBgn0036298	Dmel_CG10627	0.729773	1.16226	1.24171
EWGM_SinvR_isotig16300	SI2.2.0_04259	FBgn0004901	Phosphoribosylamidotransferase	4.25547	4.02864	3.43562
EWGM_SinvR_isotig16309	SI2.2.0_16421	FBgn0024994	Dmel_CG2675	3.28387	2.37097	2.2431
EWGM_SinvR_isotig16317	SINVlc3_017773	FBgn0003206	Ras oncogene at 64B	1.58307	1.21203	1.17736
EWGM_SinvR_isotig16327	SINVlc3_038615	FBgn0000395	crossveinless 2	-0.446814	-0.0327423	0.118839
EWGM_SinvR_isotig16328	SI2.2.0_09657	FBgn0025781	Dmel_CG6759	3.50666	2.56171	2.44962
EWGM_SinvR_isotig16329	SI2.2.0_02209	FBgn0037439	Dmel_CG10286	3.56055	2.56531	2.40911
EWGM_SinvR_isotig16336	SI2.2.0_11997	FBgn0003676	Tcp1-like	4.3816	3.60907	3.58298
EWGM_SinvR_isotig16342	SI2.2.0_16292	FBgn0033265	Dmel_CG8710	-0.879298	0.295032	0.463172
EWGM_SinvR_isotig16348	SI2.2.0_09139	FBgn0001085	Frizzled	1.75783	1.13587	1.10967
EWGM_SinvR_isotig16350	SINVlc3_024430	FBgn0000454	Dipeptidase B	-0.467908	-0.288598	-0.298957
EWGM_SinvR_isotig16357	SI2.2.0_07968	FBgn0030500	Dmel_CG9938	-0.412497	-0.101082	0.0112071
EWGM_SinvR_isotig16362	SINVlc3_019013	FBgn0005654	latheo	-0.913415	-0.434686	-0.165468
EWGM_SinvR_isotig16369	SI2.2.0_05434	FBgn0086384	Merlin	0.219499	1.02659	1.01364
EWGM_SinvR_isotig16371	SINVlc3_033773	FBgn0032601	Dmel_CG17914	-0.833152	-0.485275	-0.390168
EWGM_SinvR_isotig16373	SI2.2.0_07662	FBgn0026061	Multiple inositol polyphosphate phosphatase 1	-0.615139	-0.0963575	-0.0597773
EWGM_SinvR_isotig16381	SI2.2.0_15644	FBgn0032846	Dmel_CG10721	3.62722	2.52834	2.564
EWGM_SinvR_isotig16392	SINVlc3_027905	FBgn0029756	Dmel_CG3309	0.880787	0.0149901	0.0753214
EWGM_SinvR_isotig16396	SINVlc3_007225	FBgn0026630	nessy	1.38536	0.779708	0.8227
EWGM_SinvR_isotig16403	SI2.2.0_05613	FBgn0262169		2.21289	1.1308	1.13363
EWGM_SinvR_isotig16406	SINVlc3_014324	FBgn0037647	Dmel_CG11968	3.52187	2.61771	2.58872
EWGM_SinvR_isotig16407	SI2.2.0_02377	FBgn0243514	Dmel_CG6124	3.36758	4.42505	4.00165
EWGM_SinvR_isotig16412	SINVlc3_015086	FBgn0000351	cortex	3.71504	2.82344	2.97052
EWGM_SinvR_isotig16417	SI2.2.0_07006	FBgn0024996	Dmel_CG2677	-0.715211	0.355953	0.759705
EWGM_SinvR_isotig16424	SI2.2.0_08056	FBgn0050345	Dmel_CG30345	3.67439	3.19642	2.88759
EWGM_SinvR_isotig16426	SI2.2.0_15767	FBgn0030330	Transport and Golgi organization	-0.848105	-0.506251	-0.507656
EWGM_SinvR_isotig16428	SI2.2.0_12542	FBgn0262707		5.11106	4.24509	4.27855
EWGM_SinvR_isotig16429	SI2.2.0_11720	FBgn0035838	lariat debranching enzyme	3.77846	2.98317	2.84659
EWGM_SinvR_isotig16430	SINVlc3_013360	FBgn0086356	tumbleweed	5.22286	4.001	4.07353
EWGM_SinvR_isotig16431	SI2.2.0_03370	FBgn0014868	Oligosaccharyltransferase 48kD subunit	5.32145	4.44137	4.47027
EWGM_SinvR_isotig16432	SI2.2.0_01622	FBgn0010247	Poly-(ADP-ribose) polymerase	4.29086	2.76027	2.86746
EWGM_SinvR_isotig16437	SI2.2.0_08182	FBgn0028985	Serine protease inhibitor 4	0.593839	-0.0086097	0.197658
EWGM_SinvR_isotig16442	SI2.2.0_01576	FBgn0031534	Dmel_CG2774	3.44217	2.655	2.73146
EWGM_SinvR_isotig16450	SI2.2.0_03887	FBgn0037255	Dmel_CG1078	-0.0049726	0.279393	0.330775
EWGM_SinvR_isotig16453	SI2.2.0_04103	FBgn0040285	Dmel_CG9195	4.4565	3.60616	3.54198
EWGM_SinvR_isotig16458	SINVlc3_018337	FBgn0032005	Dmel_CG8282	4.4994	3.60824	3.65114
EWGM_SinvR_isotig16462	SINVlc3_033282	FBgn0034479	Dmel_CG8654	4.13975	3.21517	3.24511
EWGM_SinvR_isotig16466	SI2.2.0_16058	FBgn0037606	Dmel_CG8032	3.64409	2.54776	2.52311
EWGM_SinvR_isotig16467	SI2.2.0_00190	FBgn0261112	NEDD8-activating enzyme E1 regulatory subunit	4.26578	3.67487	3.44809
EWGM_SinvR_isotig16468	SI2.2.0_05400	FBgn0040237	belphegor	-0.759758	-0.506992	-0.410211
EWGM_SinvR_isotig16472	SINVlc3_014749	FBgn0039588	Translation initiation factor IF-2	2.10512	1.48325	1.40464
EWGM_SinvR_isotig16473	SI2.2.0_05267	FBgn0053099	Dmel_CG33099	3.92748	3.4491	3.35556
EWGM_SinvR_isotig16478	SI2.2.0_09095	FBgn0035575	Dmel_CG7509	1.03234	0.53083	0.372112
EWGM_SinvR_isotig16480	SI2.2.0_03839	FBgn0038686	Dmel_CG5555	3.71678	2.93254	2.87305
EWGM_SinvR_isotig16490	SI2.2.0_03619	FBgn0030174	Dmel_CG15312	3.00726	2.55869	2.42074
EWGM_SinvR_isotig16492	SINVlc3_016720	FBgn0004795	retained	2.70549	1.5271	1.49566
EWGM_SinvR_isotig16497	SI2.2.0_08272	FBgn0032170	Dmel_CG4658	4.44357	3.37189	3.38688
EWGM_SinvR_isotig16500	SINVlc3_030311	FBgn0034720	Dmel_CG11206	0.492701	0.905437	1.01342
EWGM_SinvR_isotig16501	SINVlc3_021519	FBgn0021944	Coproporphyrinogen oxidase	3.14485	2.68952	2.77241
EWGM_SinvR_isotig16502	SI2.2.0_11846	FBgn0086706	pixie	3.90734	3.01316	2.89409
EWGM_SinvR_isotig16504	SI2.2.0_12286	FBgn0037660	Dmel_CG18005	4.30966	3.49385	3.45102
EWGM_SinvR_isotig16520	SI2.2.0_07152	FBgn0029950	Dmel_CG9657	-0.56139	0.576306	0.828647
EWGM_SinvR_isotig16521	SINVlc3_023785	FBgn0043842	Dmel_CG40218	4.31347	3.43096	3.45348
EWGM_SinvR_isotig16524	SINVlc3_027047	FBgn0010482	lethal (2) 01289	0.0987718	0.863237	0.642076
EWGM_SinvR_isotig16536	SINVlc3_026481	FBgn0262166		0.251117	0.636997	0.564014
EWGM_SinvR_isotig16539	SINVlc3_020945	FBgn0027057	COP9 complex homolog subunit 1 b	4.88991	4.03848	4.0123
EWGM_SinvR_isotig16542	SI2.2.0_07740	FBgn0032363	Dmel_CG6509	1.32546	0.529253	0.547659
EWGM_SinvR_isotig16547	SINVlc3_010270	FBgn0010213	Superoxide dismutase 2 (Mn)	2.48474	1.65384	1.72942
EWGM_SinvR_isotig16549	SINVlc3_013338	FBgn0036116	Dmel_CG7888	1.39511	0.490907	0.551381
EWGM_SinvR_isotig16552	SINVlc3_006183	FBgn0010356	TBP-associated factor 5	-0.636955	0.102345	0.232922
EWGM_SinvR_isotig16555	SI2.2.0_06459	FBgn0001169	Hairless	2.53191	2.0263	2.06204
EWGM_SinvR_isotig16559	SINVlc3_013345	FBgn0052484	Sphingosine kinase 2	4.16199	2.99416	3.01362
EWGM_SinvR_isotig16563	SINVlc3_036389	FBgn0030739	Dmel_CG13957	2.63389	2.18743	2.07823
EWGM_SinvR_isotig16564	SINVlc3_032626	FBgn0024753	flotillin 2	-0.120189	0.251566	0.355048
EWGM_SinvR_isotig16573	SI2.2.0_02533	FBgn0036762	Dihydrolipoyl dehydrogenase	4.68422	4.11674	4.0773
EWGM_SinvR_isotig16576	SINVlc3_018507	FBgn0033178	Dmel_CG11127	3.14549	2.4905	2.50554
EWGM_SinvR_isotig16578	SI2.2.0_05783	FBgn0031359	Dmel_CG18317	2.49465	1.21119	1.2898
EWGM_SinvR_isotig16582	SINVlc3_007313	FBgn0030882	Glutathione Synthetase	2.91862	2.06959	1.86312
EWGM_SinvR_isotig16592	SI2.2.0_09262	FBgn0034704	Dmel_CG6758	4.40195	3.74792	3.68093
EWGM_SinvR_isotig16594	SI2.2.0_01155	FBgn0037846	Dmel_CG6574	2.51366	1.49366	1.47294
EWGM_SinvR_isotig16598	SINVlc3_026692	FBgn0028984	Serine protease inhibitor 5	5.43235	5.03417	4.84897
EWGM_SinvR_isotig16599	SI2.2.0_14027	FBgn0038964	Dmel_CG13849	5.454	4.51661	4.63379
EWGM_SinvR_isotig16600	SI2.2.0_03298	FBgn0034939	THO complex subunit 5	2.9963	2.22373	2.07041
EWGM_SinvR_isotig16605	SI2.2.0_10565	FBgn0033203	Dmel_CG2070	3.6065	3.10897	2.70675
EWGM_SinvR_isotig16609	SI2.2.0_08349	FBgn0036752	Adenosine deaminase-related growth factor A	0.369842	2.01553	0.957157
EWGM_SinvR_isotig16611	SI2.2.0_09835	FBgn0034310	Dmel_CG5733	2.67956	1.56767	1.57515
EWGM_SinvR_isotig16618	SI2.2.0_13804	FBgn0030554	Dmel_CG1434	3.01799	2.19115	2.22716
EWGM_SinvR_isotig16619	SINVlc3_016369	FBgn0038197	forkhead box, sub-group O	2.60981	2.06293	1.97656
EWGM_SinvR_isotig16621	SI2.2.0_09189	FBgn0012036	Aldehyde dehydrogenase	3.64635	2.71684	2.82548
EWGM_SinvR_isotig16623	SI2.2.0_05441	FBgn0033342	Dmel_CG8258	0.442324	-0.218716	-0.178489
EWGM_SinvR_isotig16624	SI2.2.0_04931	FBgn0033663	Dmel_CG8983	5.34861	4.11119	4.15968
EWGM_SinvR_isotig16629	SI2.2.0_05609	FBgn0086448	Dmel_CG32578	2.97553	2.27801	2.1332
EWGM_SinvR_isotig16639	SI2.2.0_00714	FBgn0041629	Hexosaminidase 2	1.48682	2.06453	1.97413
EWGM_SinvR_isotig16659	SINVlc3_007859	FBgn0033015	Dmel_CG2682	3.84114	1.94357	2.14508
EWGM_SinvR_isotig16666	SI2.2.0_05870	FBgn0051871	Dmel_CG31871	0.402909	2.06421	1.35238
EWGM_SinvR_isotig16675	SI2.2.0_00623	FBgn0032246	Dmel_CG5168	0.42637	0.794124	0.773986
EWGM_SinvR_isotig16676	SINVlc3_041490	FBgn0030894	Dmel_CG7192	3.46449	3.05501	2.98597
EWGM_SinvR_isotig16682	SI2.2.0_04239	FBgn0031519	Fidgetin-like protein 1	-0.887283	-0.835639	-0.693144
EWGM_SinvR_isotig16683	SI2.2.0_07070	FBgn0015544	spaghetti	3.85373	2.90539	2.86519
EWGM_SinvR_isotig16688	SI2.2.0_05545	FBgn0035632	Dmel_CG10575	2.40901	1.51914	1.37294
EWGM_SinvR_isotig16690	SI2.2.0_07473	FBgn0035726	Dmel_CG9953	5.12871	4.30027	4.19668
EWGM_SinvR_isotig16699	SI2.2.0_13926	FBgn0000384	concertina	1.69087	0.942806	0.927681
EWGM_SinvR_isotig16708	SI2.2.0_03216	FBgn0263605		2.95603	2.2475	2.09464
EWGM_SinvR_isotig16721	SI2.2.0_07360	FBgn0036733	Dmel_CG6322	3.30669	2.18718	2.15316
EWGM_SinvR_isotig16727	SI2.2.0_00782	FBgn0027872	Cytoplasmic phosphatidylinositol transfer protein 1	-0.428785	0.0260479	0.163789
EWGM_SinvR_isotig16741	SI2.2.0_02075	FBgn0000257	carnation	2.93766	2.18781	2.16561
EWGM_SinvR_isotig16744	SI2.2.0_11904	FBgn0020270	meiotic recombination 11	3.39543	2.49048	2.40222
EWGM_SinvR_isotig16746	SI2.2.0_10373	FBgn0014001	PAK-kinase	-0.620528	-0.205479	-0.173054
EWGM_SinvR_isotig16755	SI2.2.0_07251	FBgn0031401	Dmel_CG7082	1.59441	0.833371	0.820999
EWGM_SinvR_isotig16763	SI2.2.0_01321	FBgn0037632	Dmel_CG8351	5.54003	5.01216	5.12475
EWGM_SinvR_isotig16764	SI2.2.0_14873	FBgn0032988	Dmel_CG3278	4.00449	2.90478	2.84601
EWGM_SinvR_isotig16770	SI2.2.0_07351	FBgn0034176	Dmel_CG9000	0.439235	-0.0824153	0.0823011
EWGM_SinvR_isotig16771	SI2.2.0_80677	FBgn0031950	Homocysteine-induced endoplasmic reticulum protein	3.62714	2.88134	2.74264
EWGM_SinvR_isotig16774	SI2.2.0_02352	FBgn0024182	waclaw; bobby sox	1.98328	1.13653	1.15212
EWGM_SinvR_isotig16778	SINVlc3_019797	FBgn0003887	beta-Tubulin at 56D	0.549206	1.00675	1.1677
EWGM_SinvR_isotig16780	SINVlc3_022806	FBgn0025592	Glycerol kinase	-0.678726	-0.51328	-0.253627
EWGM_SinvR_isotig16782	SINVlc3_034096	FBgn0004650	female sterile (1) Nasrat	0.765456	0.0138383	0.135533
[truncated: 2,081 more rows]

## Sheet: Table S3
						Solenopsis_mean-expression
association	Polistes_ID	Solenopsis_Probe_name	Solenopsis_Gene_name	Flybase_ID	Dmel_ortholog	haplometrotic	loser	winner	top hit nr	Eval beeEST	top hit EST	Eval nr	Eval bee protein	top hit bee protein	Eval Drosophila protein	top hit Droso protein	SYMBOL	Fbgn
dominance	cn21852	EWGM_SinvR_isotig14685	SI2.2.0_04529	FBgn0025725	alpha-coatomer protein	4.03695	3.17733	3.09686	ref|XP_623198.1| PREDICTED: similar to ENSANGP00000002872 [Apis mellifera]	2.4	BB170018A10F06	1e-07	7e-10	GB14108-PA	2e-06	FBpp0072694	alphaCop	FBgn0025725
DF_SF	cn21852	EWGM_SinvR_isotig14685	SI2.2.0_04529	FBgn0025725	alpha-coatomer protein	4.03695	3.17733	3.09686	ref|XP_623198.1| PREDICTED: similar to ENSANGP00000002872 [Apis mellifera]	2.4	BB170018A10F06	1e-07	7e-10	GB14108-PA	2e-06	FBpp0072694	alphaCop	FBgn0025725
caste	cn11778	EWGM_SinvR_isotig10888	SI2.2.0_09473	FBgn0034817	Arginine methyltransferase 7	3.9528	3.15729	3.0754	ref|XP_392453.2| PREDICTED: similar to CG9882-PA [Apis mellifera]	9e-18	BB170026B10H07	1e-11	6e-14	GB18482-PA	3e-11	FBpp0113056	Art7	FBgn0034817
caste	cn18798	EWGM_SinvR_isotig15838	SI2.2.0_05701	FBgn0034366	Autophagy-specific gene 7	2.51808	1.93402	2.02865	ref|XP_792811.1| PREDICTED: similar to AGP7, partial [Strongylocentrotus purpuratus]	3.3	BB170023B10G09	2e-05	3e-09	GB18366-PA	2e-06	FBpp0085891	Atg7	FBgn0034366
dominance	cn43184	EWGM_SinvR_isotig17010	SI2.2.0_16506	FBgn0000242	Beadex	-0.4634	-0.0900238	-0.0100594	gb|ABD36315.1| beadex/dLMO protein [Bombyx mori]	0.25	BB170008B20B03	4e-14	3e-14	GB12429-PA	1e-15	FBpp0074371	Bx	FBgn0000242
DF_SF	cn43184	EWGM_SinvR_isotig17010	SI2.2.0_16506	FBgn0000242	Beadex	-0.4634	-0.0900238	-0.0100594	gb|ABD36315.1| beadex/dLMO protein [Bombyx mori]	0.25	BB170008B20B03	4e-14	3e-14	GB12429-PA	1e-15	FBpp0074371	Bx	FBgn0000242
caste	cn40319	GM_cdna_SI2.2.0_00410	SI2.2.0_00410	FBgn0000299	Collagen type IV	-0.780459	-0.509009	-0.489639	ref|XP_392097.2| PREDICTED: similar to GA13109-PA [Apis mellifera]	2e-15	BB170029A10E12	2e-09	7e-12	GB30064-PA	9e-09	FBpp0078642	Cg25C	FBgn0000299
Q_SW	cn40319	GM_cdna_SI2.2.0_00410	SI2.2.0_00410	FBgn0000299	Collagen type IV	-0.780459	-0.509009	-0.489639	ref|XP_392097.2| PREDICTED: similar to GA13109-PA [Apis mellifera]	2e-15	BB170029A10E12	2e-09	7e-12	GB30064-PA	9e-09	FBpp0078642	Cg25C	FBgn0000299
caste	cn52886	EWGM_SinvR_isotig01356	SINVlc3_029588	FBgn0020503	Cytoplasmic linker protein 190	3.03188	2.73277	2.53131	ref|XP_396089.2| PREDICTED: similar to Restin (Cytoplasmic linker protein-170 alpha-2)	0.25	Contig453	7e-12	3e-14	GB14183-PA	1e-08	FBpp0288704	CLIP-190	FBgn0020503
caste	cn5522	EWGM_SinvM_contig95933	SINVlc3_025404	FBgn0031741	Dmel_CG11034	1.23837	0.742669	0.514479	ref|XP_393818.2| PREDICTED: similar to CG11034-PA [Apis mellifera]	0.12	BB170026B10D11	2e-24	8e-27	GB14496-PA	1e-17	FBpp0078771	CG11034	FBgn0031741
caste	cn5522	EWGM_SinvR_isotig17172	SINVlc3_025404	FBgn0031741	Dmel_CG11034	2.03385	1.16075	1.22513	ref|XP_393818.2| PREDICTED: similar to CG11034-PA [Apis mellifera]	0.12	BB170026B10D11	2e-24	8e-27	GB14496-PA	1e-17	FBpp0078771	CG11034	FBgn0031741
Q_SW	cn5522	EWGM_SinvM_contig95933	SINVlc3_025404	FBgn0031741	Dmel_CG11034	1.23837	0.742669	0.514479	ref|XP_393818.2| PREDICTED: similar to CG11034-PA [Apis mellifera]	0.12	BB170026B10D11	2e-24	8e-27	GB14496-PA	1e-17	FBpp0078771	CG11034	FBgn0031741
Q_SW	cn5522	EWGM_SinvR_isotig17172	SINVlc3_025404	FBgn0031741	Dmel_CG11034	2.03385	1.16075	1.22513	ref|XP_393818.2| PREDICTED: similar to CG11034-PA [Apis mellifera]	0.12	BB170026B10D11	2e-24	8e-27	GB14496-PA	1e-17	FBpp0078771	CG11034	FBgn0031741
dominance	cn5522	EWGM_SinvM_contig95933	SINVlc3_025404	FBgn0031741	Dmel_CG11034	1.23837	0.742669	0.514479	ref|XP_393818.2| PREDICTED: similar to CG11034-PA [Apis mellifera]	0.12	BB170026B10D11	2e-24	8e-27	GB14496-PA	1e-17	FBpp0078771	CG11034	FBgn0031741
dominance	cn5522	EWGM_SinvR_isotig17172	SINVlc3_025404	FBgn0031741	Dmel_CG11034	2.03385	1.16075	1.22513	ref|XP_393818.2| PREDICTED: similar to CG11034-PA [Apis mellifera]	0.12	BB170026B10D11	2e-24	8e-27	GB14496-PA	1e-17	FBpp0078771	CG11034	FBgn0031741
DF_SF	cn5522	EWGM_SinvM_contig95933	SINVlc3_025404	FBgn0031741	Dmel_CG11034	1.23837	0.742669	0.514479	ref|XP_393818.2| PREDICTED: similar to CG11034-PA [Apis mellifera]	0.12	BB170026B10D11	2e-24	8e-27	GB14496-PA	1e-17	FBpp0078771	CG11034	FBgn0031741
DF_SF	cn5522	EWGM_SinvR_isotig17172	SINVlc3_025404	FBgn0031741	Dmel_CG11034	2.03385	1.16075	1.22513	ref|XP_393818.2| PREDICTED: similar to CG11034-PA [Apis mellifera]	0.12	BB170026B10D11	2e-24	8e-27	GB14496-PA	1e-17	FBpp0078771	CG11034	FBgn0031741
dominance	cn41741	EWGM_SinvR_isotig18933	SI2.2.0_15836	FBgn0036194	Dmel_CG11652	3.42273	2.96913	2.87274	ref|XP_624468.1| PREDICTED: similar to CG11652-PA, isoform A [Apis mellifera]	0.35	Contig3105	7e-05	3e-07	GB14799-PA	2	FBpp0075862	CG11652	FBgn0036194
DF_SF	cn41741	EWGM_SinvR_isotig18933	SI2.2.0_15836	FBgn0036194	Dmel_CG11652	3.42273	2.96913	2.87274	ref|XP_624468.1| PREDICTED: similar to CG11652-PA, isoform A [Apis mellifera]	0.35	Contig3105	7e-05	3e-07	GB14799-PA	2	FBpp0075862	CG11652	FBgn0036194
caste	cn42073	EWGM_SinvR_isotig07794	SINVlc3_025160	FBgn0031702	Dmel_CG14021	-0.803172	-0.405125	-0.225165	ref|XP_623678.1| PREDICTED: similar to ENSANGP00000018228 [Apis mellifera]	1.3	Contig2311	2e-06	7e-09	GB16776-PA	0.001	FBpp0078713	CG14021	FBgn0031702
Q_SW	cn42073	EWGM_SinvR_isotig07794	SINVlc3_025160	FBgn0031702	Dmel_CG14021	-0.803172	-0.405125	-0.225165	ref|XP_623678.1| PREDICTED: similar to ENSANGP00000018228 [Apis mellifera]	1.3	Contig2311	2e-06	7e-09	GB16776-PA	0.001	FBpp0078713	CG14021	FBgn0031702
caste	cn23467	GM_cdna_SI2.2.0_05788	SI2.2.0_05788	FBgn0031066	Dmel_CG14235	3.05349	2.35376	2.20714	ref|XP_316509.2| ENSANGP00000024683 [Anopheles gambiae str. PEST]	4e-20	Contig2956	2e-14	7e-18	GB18028-PA	3e-16	FBpp0074586	CG14235	FBgn0031066
dominance	cn29777	EWGM_SinvR_isotig15311	SINVlc3_026831	FBgn0023516	Dmel_CG14815	3.03055	2.25654	2.10324	ref|XP_397319.2| PREDICTED: similar to long form of PTS1-receptor [Apis mellifera]	0.8	Contig2338	8e-19	4e-21	GB19731-PA	1e-10	FBpp0070352	CG14815	FBgn0023516
DW_SW	cn29777	EWGM_SinvR_isotig15311	SINVlc3_026831	FBgn0023516	Dmel_CG14815	3.03055	2.25654	2.10324	ref|XP_397319.2| PREDICTED: similar to long form of PTS1-receptor [Apis mellifera]	0.8	Contig2338	8e-19	4e-21	GB19731-PA	1e-10	FBpp0070352	CG14815	FBgn0023516
caste	cn34896	EWGM_SinvR_isotig11905	SINVlc3_027955	FBgn0033710	Dmel_CG17739	0.0795365	0.870645	0.745046	ref|XP_975464.1| PREDICTED: similar to CG6953-PA, isoform A [Tribolium castaneum]	0.0002	BB170030B20C09	3e-05	1e-07	GB11054-PA	8e-05	FBpp0087006	CG17739	FBgn0033710
Q_SW	cn34896	EWGM_SinvR_isotig11905	SINVlc3_027955	FBgn0033710	Dmel_CG17739	0.0795365	0.870645	0.745046	ref|XP_975464.1| PREDICTED: similar to CG6953-PA, isoform A [Tribolium castaneum]	0.0002	BB170030B20C09	3e-05	1e-07	GB11054-PA	8e-05	FBpp0087006	CG17739	FBgn0033710
dominance	cn47551	EWGM_SinvR_isotig11491	SI2.2.0_08652	FBgn0032603	Dmel_CG17928	0.0150876	0.404623	0.379304	ref|XP_396709.2| PREDICTED: similar to ENSANGP00000012608 [Apis mellifera]	0.22	BB160011B10A07	2e-10	1e-12	GB13241-PA	0.0009	FBpp0080465	CG17928	FBgn0032603
DF_SF	cn47551	EWGM_SinvR_isotig11491	SI2.2.0_08652	FBgn0032603	Dmel_CG17928	0.0150876	0.404623	0.379304	ref|XP_396709.2| PREDICTED: similar to ENSANGP00000012608 [Apis mellifera]	0.22	BB160011B10A07	2e-10	1e-12	GB13241-PA	0.0009	FBpp0080465	CG17928	FBgn0032603
caste	cn42374	EWGM_SinvR_isotig15948	SI2.2.0_05910	FBgn0051120	Dmel_CG31120	2.51403	1.63241	1.54955	ref|XP_394520.2| PREDICTED: similar to Ift88 [Apis mellifera]	0.33	Contig2839	4e-08	2e-10	GB14156-PA	2	FBpp0088454	CG31120	FBgn0051120
caste	cn42374	EWGM_SinvR_isotig17006	SI2.2.0_13263	FBgn0051120	Dmel_CG31120	3.57695	3.14102	2.90464	ref|XP_394520.2| PREDICTED: similar to Ift88 [Apis mellifera]	0.33	Contig2839	4e-08	2e-10	GB14156-PA	2	FBpp0088454	CG31120	FBgn0051120
caste	cn9761	EWGM_SinvR_isotig15686	SI2.2.0_10991	FBgn0044328	Dmel_CG32052	-0.401306	-0.0215144	0.0787133	ref|XP_394055.2| PREDICTED: similar to GA16640-PA [Apis mellifera]	1e-16	Contig1717	1e-13	5e-16	GB18723-PA	2e-09	FBpp0271895	CG32052	FBgn0044328
caste	cn2108	EWGM_SinvR_isotig24168	SI2.2.0_07082	FBgn0031436	Dmel_CG3214	4.99167	4.46307	4.43102	ref|XP_969714.1| PREDICTED: similar to CG3214-PA [Tribolium castaneum]	0.11	Contig1089	1e-12	0.089	GB17591-PA	3e-12	FBpp0271901	CG3214	FBgn0031436
caste	cn46206	EWGM_SinvR_isotig17707	SINVlc3_011732	FBgn0052354	Dmel_CG32354	0.383848	0.762651	0.838574	ref|XP_393441.2| PREDICTED: similar to ENSANGP00000014123 [Apis mellifera]	1e-22	Contig2736	2e-15	9e-18	GB14742-PA	0.0001	FBpp0076385	CG32354	FBgn0052354
Q_SW	cn46206	EWGM_SinvR_isotig17707	SINVlc3_011732	FBgn0052354	Dmel_CG32354	0.383848	0.762651	0.838574	ref|XP_393441.2| PREDICTED: similar to ENSANGP00000014123 [Apis mellifera]	1e-22	Contig2736	2e-15	9e-18	GB14742-PA	0.0001	FBpp0076385	CG32354	FBgn0052354
caste	cn18240	EWGM_SinvM_contig101546	SI2.2.0_05349	FBgn0083962	Dmel_CG34126	1.15852	0.647508	0.611768	ref|XP_392165.2| PREDICTED: similar to GA16370-PA [Apis mellifera]	0.19	Contig1071	5e-10	3e-12	GB17882-PA	6e-08	FBpp0288449	CG34126	FBgn0083962
Q_SW	cn18240	EWGM_SinvM_contig101546	SI2.2.0_05349	FBgn0083962	Dmel_CG34126	1.15852	0.647508	0.611768	ref|XP_392165.2| PREDICTED: similar to GA16370-PA [Apis mellifera]	0.19	Contig1071	5e-10	3e-12	GB17882-PA	6e-08	FBpp0288449	CG34126	FBgn0083962
caste	cn38434	EWGM_SinvR_isotig16164	SI2.2.0_06874	FBgn0031493	Dmel_CG3605	3.79608	2.96096	2.8944	ref|XP_785778.1| PREDICTED: similar to Splicing factor 3B subunit 2 (Spliceosome	0.35	BB170011A10H08	4e-05	6e-13	GB12513-PA	2e-06	FBpp0077353	CG3605	FBgn0031493
dominance	cn22128	EWGM_SinvR_isotig11882	SINVlc3_023406	FBgn0035059	Dmel_CG3894	4.72457	3.87004	3.87024	ref|XP_392522.2| PREDICTED: similar to ENSANGP00000016598 [Apis mellifera]	6e-14	Contig2830	6e-08	3e-10	GB10808-PA	0.001	FBpp0289407	CG3894	FBgn0035059
DF_SF	cn22128	EWGM_SinvR_isotig11882	SINVlc3_023406	FBgn0035059	Dmel_CG3894	4.72457	3.87004	3.87024	ref|XP_392522.2| PREDICTED: similar to ENSANGP00000016598 [Apis mellifera]	6e-14	Contig2830	6e-08	3e-10	GB10808-PA	0.001	FBpp0289407	CG3894	FBgn0035059
dominance	cn23403	EWGM_SinvM_contig16795	SINVlc3_010837	FBgn0259178	Dmel_CG42283	-0.675344	-0.220613	-0.262	ref|XP_973481.1| PREDICTED: similar to CG31110-PA [Tribolium castaneum]	0.18	BB170010B20E05	1e-11	8e-13	GB12514-PA	4e-06	FBpp0288937	5PtaseI	FBgn0259178
DF_SF	cn23403	EWGM_SinvM_contig16795	SINVlc3_010837	FBgn0259178	Dmel_CG42283	-0.675344	-0.220613	-0.262	ref|XP_973481.1| PREDICTED: similar to CG31110-PA [Tribolium castaneum]	0.18	BB170010B20E05	1e-11	8e-13	GB12514-PA	4e-06	FBpp0288937	5PtaseI	FBgn0259178
caste	cn962	EWGM_SinvR_isotig15385	SINVlc3_014283	FBgn0037891	Dmel_CG5214	4.09436	3.50794	3.43241	GB18869:(gnl|Amel|GB18869-RA)	Requested by GenBank ID & Polistes seq		4e-67	6e-15	GB13999-PA	2	FBpp0081834	CG5214	FBgn0037891
Q_SW	cn962	EWGM_SinvR_isotig15385	SINVlc3_014283	FBgn0037891	Dmel_CG5214	4.09436	3.50794	3.43241	GB18869:(gnl|Amel|GB18869-RA)	Requested by GenBank ID & Polistes seq		4e-67	6e-15	GB13999-PA	2	FBpp0081834	CG5214	FBgn0037891
caste	cn51063	EWGM_SinvR_isotig08114	SINVlc3_015042	FBgn0026737	Dmel_CG6171	1.87287	1.03013	1.03846	ref|XP_584700.2| PREDICTED: similar to CG6171-PA, partial [Bos taurus]	0.34	Contig520	2e-06	1e-08	GB15094-PA	0.048	FBpp0111839	CG6171	FBgn0026737
caste	cn28829	EWGM_SinvR_isotig11448	SI2.2.0_09425	FBgn0037802	Dmel_CG6284	3.40952	2.46409	2.56096	ref|XP_396298.2| PREDICTED: similar to CG6284-PA [Apis mellifera]	0.002	Contig437	4e-11	2e-13	GB17426-PA	4e-07	FBpp0081719	Sirt6	FBgn0037802
caste	cn5001	EWGM_SinvR_isotig09178	SI2.2.0_02949	FBgn0026562	Dmel_CG6378	3.5783	2.31822	2.35762	ref|XP_392466.2| PREDICTED: similar to Sparc [Apis mellifera]	6e-43	Contig1111	4e-33	2e-35	GB11432-PA	6e-19	FBpp0084464	BM-40-SPARC	FBgn0026562
caste	cn15110	EWGM_SinvR_isotig09178	SI2.2.0_02949	FBgn0026562	Dmel_CG6378	3.5783	2.31822	2.35762	ref|XP_392466.2| PREDICTED: similar to Sparc [Apis mellifera]	2e-15	BB160011A10A04	5e-10	2e-12	GB11432-PA	0.31	FBpp0084464	BM-40-SPARC	FBgn0026562
caste	cn15071	EWGM_SinvR_isotig09178	SI2.2.0_02949	FBgn0026562	Dmel_CG6378	3.5783	2.31822	2.35762	gb|AAV88596.1| Sparc [Schistocerca gregaria]	0.0004	Contig828	2e-09	1e-11	GB11432-PA	4e-09	FBpp0084464	BM-40-SPARC	FBgn0026562
Q_SW	cn5001	EWGM_SinvR_isotig09178	SI2.2.0_02949	FBgn0026562	Dmel_CG6378	3.5783	2.31822	2.35762	ref|XP_392466.2| PREDICTED: similar to Sparc [Apis mellifera]	6e-43	Contig1111	4e-33	2e-35	GB11432-PA	6e-19	FBpp0084464	BM-40-SPARC	FBgn0026562
Q_SW	cn15110	EWGM_SinvR_isotig09178	SI2.2.0_02949	FBgn0026562	Dmel_CG6378	3.5783	2.31822	2.35762	ref|XP_392466.2| PREDICTED: similar to Sparc [Apis mellifera]	2e-15	BB160011A10A04	5e-10	2e-12	GB11432-PA	0.31	FBpp0084464	BM-40-SPARC	FBgn0026562
Q_SW	cn15071	EWGM_SinvR_isotig09178	SI2.2.0_02949	FBgn0026562	Dmel_CG6378	3.5783	2.31822	2.35762	gb|AAV88596.1| Sparc [Schistocerca gregaria]	0.0004	Contig828	2e-09	1e-11	GB11432-PA	4e-09	FBpp0084464	BM-40-SPARC	FBgn0026562
caste	cn26543	EWGM_SinvR_isotig06504	SI2.2.0_07470	FBgn0037873	Dmel_CG6666	5.2659	4.69846	4.49496	ref|XP_393056.1| PREDICTED: similar to ENSANGP00000017418 [Apis mellifera]	4e-18	Contig332	1e-11	4e-14	GB12875-PA	2e-08	FBpp0081848	CG6666	FBgn0037873
caste	cn36435	EWGM_SinvR_isotig19383	SI2.2.0_07386	FBgn0036063	Dmel_CG6674	-0.408471	0.0182102	-0.0458458	ref|XP_971610.1| PREDICTED: similar to CG6674-PA [Tribolium castaneum]	0.066	BB160011A20F11	3e-12	1e-16	GB13300-PA	2e-08	FBpp0076083	CG6674	FBgn0036063
caste	cn50654	EWGM_SinvR_isotig10660	SINVlc3_009420	FBgn0026721	Dmel_CG6953	-0.883751	-0.610273	-0.466523	ref|XP_552480.1| ENSANGP00000028836 [Anopheles gambiae str. PEST]	0.33	Contig159	8e-16	3e-17	GB11054-PA	1e-16	FBpp0089122	fat-spondin	FBgn0026721
caste	cn50654	GM_cdna_SI2.2.0_03977	SI2.2.0_03977	FBgn0026721	Dmel_CG6953	-0.691441	-0.451199	-0.341208	ref|XP_552480.1| ENSANGP00000028836 [Anopheles gambiae str. PEST]	0.33	Contig159	8e-16	3e-17	GB11054-PA	1e-16	FBpp0089122	fat-spondin	FBgn0026721
caste	cn36820	EWGM_SinvR_isotig08799	SINVlc3_039825	FBgn0027515	Dmel_CG7115	-0.991499	-0.680489	-0.565543	ref|XP_624449.1| PREDICTED: similar to ENSANGP00000011103 [Apis mellifera]	1e-05	BB160014B20F08	1e-10	5e-13	GB17110-PA	9e-09	FBpp0079147	CG7115	FBgn0027515
Q_SW	cn36820	EWGM_SinvR_isotig08799	SINVlc3_039825	FBgn0027515	Dmel_CG7115	-0.991499	-0.680489	-0.565543	ref|XP_624449.1| PREDICTED: similar to ENSANGP00000011103 [Apis mellifera]	1e-05	BB160014B20F08	1e-10	5e-13	GB17110-PA	9e-09	FBpp0079147	CG7115	FBgn0027515
caste	cn49030	EWGM_SinvR_isotig16676	SINVlc3_041490	FBgn0030894	Dmel_CG7192	3.46449	3.05501	2.98597	ref|XP_624868.1| PREDICTED: similar to ENSANGP00000017139 [Apis mellifera]	0.22	BB170026A20C03	7e-17	4e-19	GB17929-PA	2	FBpp0074302	CG7192	FBgn0030894
caste	cn5295	EWGM_SinvM_contig109698	SINVlc3_011627	FBgn0038145	DnaJ-like-2	5.30349	4.77309	4.79265	ref|XP_971446.1| PREDICTED: similar to DnaJ homolog subfamily A member 1 (Heat shock	0.041	Contig342	4e-14	4e-17	GB12215-PA	1e-09	FBpp0082223	Droj2	FBgn0038145
Q_SW	cn5295	EWGM_SinvM_contig109698	SINVlc3_011627	FBgn0038145	DnaJ-like-2	5.30349	4.77309	4.79265	ref|XP_971446.1| PREDICTED: similar to DnaJ homolog subfamily A member 1 (Heat shock	0.041	Contig342	4e-14	4e-17	GB12215-PA	1e-09	FBpp0082223	Droj2	FBgn0038145
caste	cn56746	EWGM_SinvR_isotig14853	SINVlc3_031682	FBgn0000527	ebony	-0.794527	-0.39386	-0.463548	emb|CAI26307.1| ss-alanyl conjugating enzyme [Periplaneta americana]	6e-20	Contig1063	9e-15	8e-16	GB19941-PA	2e-13	FBpp0083505	e	FBgn0000527
caste	cn11524	EWGM_SinvR_isotig14853	SINVlc3_031682	FBgn0000527	ebony	-0.794527	-0.39386	-0.463548	Contig46429	Requested by Polistes read or contig		e-137	2e-20	GB19941-PA	8e-13	FBpp0083505	e	FBgn0000527
Q_SW	cn11524	EWGM_SinvR_isotig14853	SINVlc3_031682	FBgn0000527	ebony	-0.794527	-0.39386	-0.463548	Contig46429	Requested by Polistes read or contig		e-137	2e-20	GB19941-PA	8e-13	FBpp0083505	e	FBgn0000527
Q_SW	cn56746	EWGM_SinvR_isotig14853	SINVlc3_031682	FBgn0000527	ebony	-0.794527	-0.39386	-0.463548	emb|CAI26307.1| ss-alanyl conjugating enzyme [Periplaneta americana]	6e-20	Contig1063	9e-15	8e-16	GB19941-PA	2e-13	FBpp0083505	e	FBgn0000527
Q_SW	cn11524	EWGM_SinvR_isotig14853	SINVlc3_031682	FBgn0000527	ebony	-0.794527	-0.39386	-0.463548	Contig46429	Requested by Polistes read or contig		e-137	2e-20	GB19941-PA	8e-13	FBpp0083505	e	FBgn0000527
dominance	cn56746	EWGM_SinvR_isotig14853	SINVlc3_031682	FBgn0000527	ebony	-0.794527	-0.39386	-0.463548	emb|CAI26307.1| ss-alanyl conjugating enzyme [Periplaneta americana]	6e-20	Contig1063	9e-15	8e-16	GB19941-PA	2e-13	FBpp0083505	e	FBgn0000527
DW_SW	cn56746	EWGM_SinvR_isotig14853	SINVlc3_031682	FBgn0000527	ebony	-0.794527	-0.39386	-0.463548	emb|CAI26307.1| ss-alanyl conjugating enzyme [Periplaneta americana]	6e-20	Contig1063	9e-15	8e-16	GB19941-PA	2e-13	FBpp0083505	e	FBgn0000527
caste	cn6312	EWGM_SinvR_isotig03748	SINVlc3_031818	FBgn0000565	Ecdysone-induced protein 28/29kD	3.50604	2.7312	2.5443	gb|AAP93586.1| methionine sulfoxide reductase [Apis mellifera ligustica]	4e-18	Contig1774	6e-12	3e-14	GB10196-PA	5e-05	FBpp0089302	Eip71CD	FBgn0000565
Q_SW	cn6312	EWGM_SinvR_isotig03748	SINVlc3_031818	FBgn0000565	Ecdysone-induced protein 28/29kD	3.50604	2.7312	2.5443	gb|AAP93586.1| methionine sulfoxide reductase [Apis mellifera ligustica]	4e-18	Contig1774	6e-12	3e-14	GB10196-PA	5e-05	FBpp0089302	Eip71CD	FBgn0000565
caste	cn24153	EWGM_SinvR_isotig10829	SI2.2.0_04721	FBgn0026439	Excitatory amino acid transporter 1	-0.703148	-0.488759	-0.318236	ref|XP_393410.2| PREDICTED: similar to high-affinity Na+-dependent glutamate	5e-21	Contig2405	2e-14	7e-17	GB30125-PA	5e-09	FBpp0079402	Eaat1	FBgn0026439
caste	cn33708	GM_cdna_SI2.2.0_04268	SI2.2.0_04268	FBgn0001075	fat	0.0349406	0.440802	0.472601	ref|XP_396790.1| PREDICTED: similar to ENSANGP00000016861 [Apis mellifera]	0.35	BB160012B20G05	5e-08	2e-10	GB19241-PA	0.0002	FBpp0077167	ft	FBgn0001075
Q_SW	cn33708	GM_cdna_SI2.2.0_04268	SI2.2.0_04268	FBgn0001075	fat	0.0349406	0.440802	0.472601	ref|XP_396790.1| PREDICTED: similar to ENSANGP00000016861 [Apis mellifera]	0.35	BB160012B20G05	5e-08	2e-10	GB19241-PA	0.0002	FBpp0077167	ft	FBgn0001075
caste	cn18197	EWGM_SinvR_isotig14580	SINVlc3_010295	FBgn0011768	Formaldehyde dehydrogenase	3.27662	2.78529	2.66719	gb|ABF51491.1| vesicle amine transport protein [Bombyx mori]	3e-42	Contig1499	9e-28	3e-23	GB11023-PA	9e-06	FBpp0081767	Fdh	FBgn0011768
dominance	cn25007	EWGM_SinvR_isotig15655	SI2.2.0_08588	FBgn0001098	Glutamate dehydrogenase	5.28076	4.29265	4.42456	ref|XP_392776.2| PREDICTED: similar to glutamate dehydrogenase, short peptide [Apis	0.061	BB160019B10B10	5e-27	2e-29	GB15079-PA	9e-20	FBpp0088988	Gdh	FBgn0001098
DF_SF	cn25007	EWGM_SinvR_isotig15655	SI2.2.0_08588	FBgn0001098	Glutamate dehydrogenase	5.28076	4.29265	4.42456	ref|XP_392776.2| PREDICTED: similar to glutamate dehydrogenase, short peptide [Apis	0.061	BB160019B10B10	5e-27	2e-29	GB15079-PA	9e-20	FBpp0088988	Gdh	FBgn0001098
caste	cn10953	EWGM_SinvR_isotig15338	SINVlc3_010749	FBgn0001220	Heat shock protein cognate 5	4.55491	4.00851	3.89095	ref|XP_392147.2| PREDICTED: similar to ENSANGP00000022995 [Apis mellifera]	3e-10	Contig2597	2e-05	1e-07	GB19860-PA	7e-06	FBpp0086694	Hsc70-5	FBgn0001220
caste	cn14494	EWGM_SinvR_isotig15586	SINVlc3_019557	FBgn0014189	Helicase at 25E	1.32388	0.853268	0.906428	ref|XP_974045.1| PREDICTED: similar to CG7269-PA, isoform A [Tribolium castaneum]	2e-18	Contig2801	4e-12	2e-14	GB13214-PA	2e-13	FBpp0078756	Hel25E	FBgn0014189
caste	cn10844	EWGM_SinvR_isotig15836	SINVlc3_011523	FBgn0025885	Inositol-3-phosphate synthase	3.30501	2.55315	2.52621	ref|XP_623542.1| PREDICTED: similar to MGC52653 protein [Apis mellifera]	0.23	BB170024A10F03	3e-20	1e-22	GB11572-PA	4e-20	FBpp0088368	Inos	FBgn0025885
caste	cn10844	GM_cdna_SI2.2.0_00651	SI2.2.0_00651	FBgn0025885	Inositol-3-phosphate synthase	1.8904	1.06257	1.004	ref|XP_623542.1| PREDICTED: similar to MGC52653 protein [Apis mellifera]	0.23	BB170024A10F03	3e-20	1e-22	GB11572-PA	4e-20	FBpp0088368	Inos	FBgn0025885
dominance	cn10844	EWGM_SinvR_isotig15836	SINVlc3_011523	FBgn0025885	Inositol-3-phosphate synthase	3.30501	2.55315	2.52621	ref|XP_623542.1| PREDICTED: similar to MGC52653 protein [Apis mellifera]	0.23	BB170024A10F03	3e-20	1e-22	GB11572-PA	4e-20	FBpp0088368	Inos	FBgn0025885
dominance	cn10844	GM_cdna_SI2.2.0_00651	SI2.2.0_00651	FBgn0025885	Inositol-3-phosphate synthase	1.8904	1.06257	1.004	ref|XP_623542.1| PREDICTED: similar to MGC52653 protein [Apis mellifera]	0.23	BB170024A10F03	3e-20	1e-22	GB11572-PA	4e-20	FBpp0088368	Inos	FBgn0025885
DW_SW	cn10844	EWGM_SinvR_isotig15836	SINVlc3_011523	FBgn0025885	Inositol-3-phosphate synthase	3.30501	2.55315	2.52621	ref|XP_623542.1| PREDICTED: similar to MGC52653 protein [Apis mellifera]	0.23	BB170024A10F03	3e-20	1e-22	GB11572-PA	4e-20	FBpp0088368	Inos	FBgn0025885
DW_SW	cn10844	GM_cdna_SI2.2.0_00651	SI2.2.0_00651	FBgn0025885	Inositol-3-phosphate synthase	1.8904	1.06257	1.004	ref|XP_623542.1| PREDICTED: similar to MGC52653 protein [Apis mellifera]	0.23	BB170024A10F03	3e-20	1e-22	GB11572-PA	4e-20	FBpp0088368	Inos	FBgn0025885
caste	cn14237	GM_cdna_SI2.2.0_01998	SI2.2.0_01998	FBgn0019968	Kinesin-73	-0.877331	-0.525185	-0.369089	gb|AAP47155.1| vitellogenin [Solenopsis invicta]	0.41	BB170013B20A10	3e-10	5e-10	GB13999-PA	2	FBpp0086490	Khc-73	FBgn0019968
caste	cn14237	GM_cdna_SI2.2.0_05738	SI2.2.0_05738	FBgn0019968	Kinesin-73	0.586452	-0.0252797	-0.0486772	gb|AAP47155.1| vitellogenin [Solenopsis invicta]	0.41	BB170013B20A10	3e-10	5e-10	GB13999-PA	2	FBpp0086490	Khc-73	FBgn0019968
Q_SW	cn14237	GM_cdna_SI2.2.0_01998	SI2.2.0_01998	FBgn0019968	Kinesin-73	-0.877331	-0.525185	-0.369089	gb|AAP47155.1| vitellogenin [Solenopsis invicta]	0.41	BB170013B20A10	3e-10	5e-10	GB13999-PA	2	FBpp0086490	Khc-73	FBgn0019968
Q_SW	cn14237	GM_cdna_SI2.2.0_05738	SI2.2.0_05738	FBgn0019968	Kinesin-73	0.586452	-0.0252797	-0.0486772	gb|AAP47155.1| vitellogenin [Solenopsis invicta]	0.41	BB170013B20A10	3e-10	5e-10	GB13999-PA	2	FBpp0086490	Khc-73	FBgn0019968
caste	cn18699	EWGM_SinvR_isotig13299	SI2.2.0_14256	FBgn0001989	lethal (2) 35Di	-0.091746	0.221205	0.246921	ref|XP_318629.2| ENSANGP00000021056 [Anopheles gambiae str. PEST]	0.18	Contig2679	1e-06	7e-07	GB13928-PA	0.9	FBpp0080330	l(2)35Di	FBgn0001989
caste	cn21213	EWGM_SinvM_contig48165	SI2.2.0_05402	FBgn0005630	longitudinals lacking	0.724898	1.99134	2.18602	ref|NP_788319.1| longitudinals lacking CG12052-PQ, isoform Q [Drosophila	3e-08	Contig253	0.005	7e-05	GB12094-PF	5e-05	FBpp0099680	lola	FBgn0005630
caste	cn21213	EWGM_SinvM_contig48222	SI2.2.0_07952	FBgn0005630	longitudinals lacking	0.990148	0.465308	0.495834	ref|NP_788319.1| longitudinals lacking CG12052-PQ, isoform Q [Drosophila	3e-08	Contig253	0.005	7e-05	GB12094-PF	5e-05	FBpp0099680	lola	FBgn0005630
caste	cn21213	EWGM_SinvM_contig48307	SI2.2.0_05297	FBgn0005630	longitudinals lacking	-0.0074736	-0.423172	-0.302238	ref|NP_788319.1| longitudinals lacking CG12052-PQ, isoform Q [Drosophila	3e-08	Contig253	0.005	7e-05	GB12094-PF	5e-05	FBpp0099680	lola	FBgn0005630
caste	cn21213	EWGM_SinvR_isotig23794	SI2.2.0_01137	FBgn0005630	longitudinals lacking	1.50621	0.783645	0.846002	ref|NP_788319.1| longitudinals lacking CG12052-PQ, isoform Q [Drosophila	3e-08	Contig253	0.005	7e-05	GB12094-PF	5e-05	FBpp0099680	lola	FBgn0005630
caste	cn21213	EWGM_SinvR_isotig24074	SI2.2.0_09300	FBgn0005630	longitudinals lacking	3.00006	2.51444	2.54307	ref|NP_788319.1| longitudinals lacking CG12052-PQ, isoform Q [Drosophila	3e-08	Contig253	0.005	7e-05	GB12094-PF	5e-05	FBpp0099680	lola	FBgn0005630
caste	cn21213	GM_cdna_SI2.2.0_05647	SI2.2.0_05647	FBgn0005630	longitudinals lacking	-0.845578	-0.288394	-0.169322	ref|NP_788319.1| longitudinals lacking CG12052-PQ, isoform Q [Drosophila	3e-08	Contig253	0.005	7e-05	GB12094-PF	5e-05	FBpp0099680	lola	FBgn0005630
caste	cn48654	EWGM_SinvR_isotig07934	SI2.2.0_12830	FBgn0025742	myotubularin	-0.471422	0.00141019	0.102152	ref|XP_974826.1| PREDICTED: similar to Myotubularin-related protein 2 [Tribolium	5e-14	Contig1066	6e-06	3e-08	GB18011-PA	4e-05	FBpp0078854	mtm	FBgn0025742
caste	cn12352	EWGM_SinvR_isotig02532	SINVlc3_014278	FBgn0002921	Na pump alpha subunit	-0.808029	-0.180952	0.0583122	gb|AAV50051.1| Na/K ATPase alpha 1 isoform [Ovis aries]	1e-31	Contig3041	1e-23	5e-26	GB20055-PF	1e-25	FBpp0289428	Atpalpha	FBgn0002921
Q_SW	cn12352	EWGM_SinvR_isotig02532	SINVlc3_014278	FBgn0002921	Na pump alpha subunit	-0.808029	-0.180952	0.0583122	gb|AAV50051.1| Na/K ATPase alpha 1 isoform [Ovis aries]	1e-31	Contig3041	1e-23	5e-26	GB20055-PF	1e-25	FBpp0289428	Atpalpha	FBgn0002921
dominance	cn47951	GM_cdna_SI2.2.0_04011	SI2.2.0_04011	FBgn0016687	Nucleosome remodeling factor - 38kD	5.11276	4.21145	4.03255	ref|XP_393267.2| PREDICTED: similar to ENSANGP00000027279 [Apis mellifera]	3e-21	BB170002B10G08	7e-15	3e-17	GB18261-PA	9e-14	FBpp0271761	Nurf-38	FBgn0016687
DF_SF	cn47951	GM_cdna_SI2.2.0_04011	SI2.2.0_04011	FBgn0016687	Nucleosome remodeling factor - 38kD	5.11276	4.21145	4.03255	ref|XP_393267.2| PREDICTED: similar to ENSANGP00000027279 [Apis mellifera]	3e-21	BB170002B10G08	7e-15	3e-17	GB18261-PA	9e-14	FBpp0271761	Nurf-38	FBgn0016687
caste	cn48414	EWGM_SinvR_isotig15074	SINVlc3_036800	FBgn0085370	Phosphodiesterase 11	0.0144937	0.451891	0.493354	ref|XP_393675.2| PREDICTED: similar to ENSANGP00000013023 [Apis mellifera]	0.85	BB170023B10F11	9e-26	4e-28	GB18775-PA	1e-20	FBpp0111457	Pde11	FBgn0085370
caste	cn4822	EWGM_SinvR_isotig19106	SINVlc3_027376	FBgn0003067	Phosphoenolpyruvate carboxykinase	2.80101	1.38586	1.54382	ref|XP_396295.2| PREDICTED: similar to ENSANGP00000018744 [Apis mellifera]	0.83	BB160019B20E11	4e-42	2e-44	GB16196-PA	1e-38	FBpp0085880	Pepck	FBgn0003067
caste	cn4822	GM_cdna_SI2.2.0_04070	SI2.2.0_04070	FBgn0003067	Phosphoenolpyruvate carboxykinase	3.60355	2.25448	1.70118	ref|XP_396295.2| PREDICTED: similar to ENSANGP00000018744 [Apis mellifera]	0.83	BB160019B20E11	4e-42	2e-44	GB16196-PA	1e-38	FBpp0085880	Pepck	FBgn0003067
Q_SW	cn4822	EWGM_SinvR_isotig19106	SINVlc3_027376	FBgn0003067	Phosphoenolpyruvate carboxykinase	2.80101	1.38586	1.54382	ref|XP_396295.2| PREDICTED: similar to ENSANGP00000018744 [Apis mellifera]	0.83	BB160019B20E11	4e-42	2e-44	GB16196-PA	1e-38	FBpp0085880	Pepck	FBgn0003067
Q_SW	cn4822	GM_cdna_SI2.2.0_04070	SI2.2.0_04070	FBgn0003067	Phosphoenolpyruvate carboxykinase	3.60355	2.25448	1.70118	ref|XP_396295.2| PREDICTED: similar to ENSANGP00000018744 [Apis mellifera]	0.83	BB160019B20E11	4e-42	2e-44	GB16196-PA	1e-38	FBpp0085880	Pepck	FBgn0003067
dominance	cn35383	EWGM_SinvR_isotig07043	SINVlc3_014803	FBgn0028572	quick-to-court	2.34593	1.56294	1.6255	ref|XP_396101.2| PREDICTED: similar to ENSANGP00000013257, partial [Apis mellifera]	0.64	BB170011A10A01	3e-13	0	0	2e-05	FBpp0099647	qtc	FBgn0028572
DF_SF	cn35383	EWGM_SinvR_isotig07043	SINVlc3_014803	FBgn0028572	quick-to-court	2.34593	1.56294	1.6255	ref|XP_396101.2| PREDICTED: similar to ENSANGP00000013257, partial [Apis mellifera]	0.64	BB170011A10A01	3e-13	0	0	2e-05	FBpp0099647	qtc	FBgn0028572
dominance	cn47590	EWGM_SinvR_isotig15441	SI2.2.0_07159	FBgn0015778	rasputin	2.64221	1.63115	1.58464	ref|XP_623996.1| PREDICTED: hypothetical protein XP_623993, partial [Apis mellifera]	0.074	Contig91	2e-06	9e-12	GB16066-PA	0.0009	FBpp0082268	rin	FBgn0015778
DF_SF	cn47590	EWGM_SinvR_isotig15441	SI2.2.0_07159	FBgn0015778	rasputin	2.64221	1.63115	1.58464	ref|XP_623996.1| PREDICTED: hypothetical protein XP_623993, partial [Apis mellifera]	0.074	Contig91	2e-06	9e-12	GB16066-PA	0.0009	FBpp0082268	rin	FBgn0015778
caste	cn40795	EWGM_SinvR_isotig02802	SI2.2.0_15046	FBgn0003429	slowpoke	1.92432	1.10643	1.01948	ref|XP_397429.2| PREDICTED: similar to large conductance calcium activated potassium	5e-14	Contig2624	2e-13	8e-16	GB17365-PA	6e-13	FBpp0100098	slo	FBgn0003429
caste	cn40795	GM_cdna_SI2.2.0_01710	SI2.2.0_01710	FBgn0003429	slowpoke	-0.907021	-0.711135	-0.655123	ref|XP_397429.2| PREDICTED: similar to large conductance calcium activated potassium	5e-14	Contig2624	2e-13	8e-16	GB17365-PA	6e-13	FBpp0100098	slo	FBgn0003429
caste	cn27181	EWGM_SinvR_isotig02802	SI2.2.0_15046	FBgn0003429	slowpoke	1.92432	1.10643	1.01948	ref|XP_313505.2| ENSANGP00000021317 [Anopheles gambiae str. PEST]	0.51	BB170003B20D04	9e-13	4e-15	GB17365-PA	3e-14	FBpp0100098	slo	FBgn0003429
caste	cn27181	GM_cdna_SI2.2.0_01710	SI2.2.0_01710	FBgn0003429	slowpoke	-0.907021	-0.711135	-0.655123	ref|XP_313505.2| ENSANGP00000021317 [Anopheles gambiae str. PEST]	0.51	BB170003B20D04	9e-13	4e-15	GB17365-PA	3e-14	FBpp0100098	slo	FBgn0003429
caste	cn30413	EWGM_SinvR_isotig17517	SI2.2.0_01501	FBgn0017482	Type III alcohol dehydrogenase	-0.668992	-0.239806	-0.0608335	ref|XP_968236.1| PREDICTED: similar to CG3425-PA [Tribolium castaneum]	0.3	Contig1087	9e-15	2e-16	GB12901-PA	2e-11	FBpp0071759	T3dh	FBgn0017482
caste	cn9823	EWGM_SinvR_isotig17517	SI2.2.0_01501	FBgn0017482	Type III alcohol dehydrogenase	-0.668992	-0.239806	-0.0608335	ref|XP_624450.1| PREDICTED: similar to ENSANGP00000011329, partial [Apis mellifera]	0.88	Contig24	2e-09	1e-11	GB12901-PA	2e-09	FBpp0071759	T3dh	FBgn0017482
Q_SW	cn30413	EWGM_SinvR_isotig17517	SI2.2.0_01501	FBgn0017482	Type III alcohol dehydrogenase	-0.668992	-0.239806	-0.0608335	ref|XP_968236.1| PREDICTED: similar to CG3425-PA [Tribolium castaneum]	0.3	Contig1087	9e-15	2e-16	GB12901-PA	2e-11	FBpp0071759	T3dh	FBgn0017482

## Sheet: Table S4
						Solenopsis invicta
Candidate genes			Polistes metricus					exp1_patterns			exp2_patterns
Dmel_ortholog	top hit nr	Flybase_ID	contest	comparison	Polistes_ID	Probe_name	Gene_name	haplometrotic	loser	winner	win/win	win/los	los/los	los/win
alpha-coatomer protein	ref|XP_623198.1| PREDICTED: similar to ENSANGP00000002872 [Apis mellifera]	FBgn0025725	dominance	DF_SF	cn21852	EWGM_SinvR_isotig14685	SI2.2.0_04529	UP	down	down
Beadex	gb|ABD36315.1| beadex/dLMO protein [Bombyx mori]	FBgn0000242	dominance	DF_SF	cn43184	EWGM_SinvR_isotig17010	SI2.2.0_16506	down	UP	UP
Dmel_CG11034	ref|XP_393818.2| PREDICTED: similar to CG11034-PA [Apis mellifera]	FBgn0031741	dominance	DF_SF	cn5522	EWGM_SinvM_contig95933	SINVlc3_025404	UP	down	down
Dmel_CG11034	ref|XP_393818.2| PREDICTED: similar to CG11034-PA [Apis mellifera]	FBgn0031741	dominance	DF_SF	cn5522	EWGM_SinvR_isotig17172	SINVlc3_025404	UP	down	down
Dmel_CG11652	ref|XP_624468.1| PREDICTED: similar to CG11652-PA, isoform A [Apis mellifera]	FBgn0036194	dominance	DF_SF	cn41741	EWGM_SinvR_isotig18933	SI2.2.0_15836	UP	down	down
Dmel_CG14815	ref|XP_397319.2| PREDICTED: similar to long form of PTS1-receptor [Apis mellifera]	FBgn0023516	dominance	DW_SW	cn29777	EWGM_SinvR_isotig15311	SINVlc3_026831	UP	down	down
Dmel_CG17928	ref|XP_396709.2| PREDICTED: similar to ENSANGP00000012608 [Apis mellifera]	FBgn0032603	dominance	DF_SF	cn47551	EWGM_SinvR_isotig11491	SI2.2.0_08652	down	UP	UP
Dmel_CG3894	ref|XP_392522.2| PREDICTED: similar to ENSANGP00000016598 [Apis mellifera]	FBgn0035059	dominance	DF_SF	cn22128	EWGM_SinvR_isotig11882	SINVlc3_023406	UP	down	down
Dmel_CG42283	ref|XP_973481.1| PREDICTED: similar to CG31110-PA [Tribolium castaneum]	FBgn0259178	dominance	DF_SF	cn23403	EWGM_SinvM_contig16795	SINVlc3_010837	down	UP	UP
ebony	emb|CAI26307.1| ss-alanyl conjugating enzyme [Periplaneta americana]	FBgn0000527	dominance	DW_SW	cn56746	EWGM_SinvR_isotig14853	SINVlc3_031682	down	UP	UP
Glutamate dehydrogenase	ref|XP_392776.2| PREDICTED: similar to glutamate dehydrogenase, short peptide [Apis	FBgn0001098	dominance	DF_SF	cn25007	EWGM_SinvR_isotig15655	SI2.2.0_08588	UP	down	down
Inositol-3-phosphate synthase	ref|XP_623542.1| PREDICTED: similar to MGC52653 protein [Apis mellifera]	FBgn0025885	dominance	DW_SW	cn10844	EWGM_SinvR_isotig15836	SINVlc3_011523	UP	down	down	down	UP	UP	down
Inositol-3-phosphate synthase	ref|XP_623542.1| PREDICTED: similar to MGC52653 protein [Apis mellifera]	FBgn0025885	dominance	DW_SW	cn10844	GM_cdna_SI2.2.0_00651	SI2.2.0_00651	UP	down	down
Nucleosome remodeling factor - 38kD	ref|XP_393267.2| PREDICTED: similar to ENSANGP00000027279 [Apis mellifera]	FBgn0016687	dominance	DF_SF	cn47951	GM_cdna_SI2.2.0_04011	SI2.2.0_04011	UP	down	down
quick-to-court	ref|XP_396101.2| PREDICTED: similar to ENSANGP00000013257, partial [Apis mellifera]	FBgn0028572	dominance	DF_SF	cn35383	EWGM_SinvR_isotig07043	SINVlc3_014803	UP	down	down	down	down	UP	down
rasputin	ref|XP_623996.1| PREDICTED: hypothetical protein XP_623993, partial [Apis mellifera]	FBgn0015778	dominance	DF_SF	cn47590	EWGM_SinvR_isotig15441	SI2.2.0_07159	UP	down	down
Dmel_CG5023	ref|XP_392078.2| PREDICTED: similar to ENSANGP00000017613 [Apis mellifera]	FBgn0038774	dominance	DF_SF	cn3159	EWGM_SinvR_isotig07151	SINVlc3_025741				down	UP	down	down
Hemolectin	gb|AAC32024.1| vitellogenin [Pimpla nipponica]	FBgn0029167	dominance	DF_SF	cn5123	EWGM_SinvR_isotig21879	SI2.2.0_11469				UP	down	UP	UP
Dmel_CG6378	ref|XP_392466.2| PREDICTED: similar to Sparc [Apis mellifera]	FBgn0026562	caste	Q_SW	cn5001	EWGM_SinvR_isotig09178	SI2.2.0_02949	UP	down	down	down	UP	down	UP
Dmel_CG6378	ref|XP_392466.2| PREDICTED: similar to Sparc [Apis mellifera]	FBgn0026562	caste	Q_SW	cn15110	EWGM_SinvR_isotig09178	SI2.2.0_02949	UP	down	down	down	UP	down	UP
Dmel_CG6378	gb|AAV88596.1| Sparc [Schistocerca gregaria]	FBgn0026562	caste	Q_SW	cn15071	EWGM_SinvR_isotig09178	SI2.2.0_02949	UP	down	down	down	UP	down	UP
Kinesin-73	gb|AAP47155.1| vitellogenin [Solenopsis invicta]	FBgn0019968	caste	Q_SW	cn14237	GM_cdna_SI2.2.0_01998	SI2.2.0_01998	down	UP	UP
Kinesin-73	gb|AAP47155.1| vitellogenin [Solenopsis invicta]	FBgn0019968	caste	Q_SW	cn14237	GM_cdna_SI2.2.0_05738	SI2.2.0_05738	UP	down	down
desat1	gb|AAN31393.1| fatty acyl-CoA desaturase [Musca domestica]	FBgn0086687	all_DEG	n/a	cn7337	GM_cdna_SI2.2.0_00216	SI2.2.0_00216	down	UP	down
Dmel_CG14762	ref|XP_685504.1| PREDICTED: similar to Leucine rich repeat neuronal protein 2	FBgn0033250	all_DEG	n/a	cn44107	EWGM_SinvR_isotig14454	SINVlc3_022100	down	UP	UP
Dmel_CG31094	dbj|BAE00010.1| Lipophorin receptor [Leucophaea maderae]	FBgn0066101	all_DEG	n/a	cn46458	GM_cdna_SI2.2.0_06693	SI2.2.0_06693	UP	UP	down
Dmel_CG5887	ref|XP_395629.2| PREDICTED: similar to delta-9 desaturase 1, partial [Apis	FBgn0086687	all_DEG	n/a	cn24417	EWGM_SinvR_isotig17747	SINVlc3_013984	down	UP	UP
Dmel_CG5887	gb|AAN31393.1| fatty acyl-CoA desaturase [Musca domestica]	FBgn0086687	all_DEG	n/a	cn7337	EWGM_SinvR_isotig17747	SINVlc3_013984	down	UP	UP
Dmel_CG6378	gb|AAV88596.1| Sparc [Schistocerca gregaria]	FBgn0026562	all_DEG	n/a	cn15071	EWGM_SinvR_isotig09178	SI2.2.0_02949	UP	down	down
Kinesin-73	gb|AAP47155.1| vitellogenin [Solenopsis invicta]	FBgn0019968	all_DEG	n/a	cn14237	GM_cdna_SI2.2.0_01998	SI2.2.0_01998	down	UP	UP
Kinesin-73	gb|AAP47155.1| vitellogenin [Solenopsis invicta]	FBgn0019968	all_DEG	n/a	cn14237	GM_cdna_SI2.2.0_05738	SI2.2.0_05738	UP	down	down	down	UP	down	UP
Myelodysplasia/myeloid leukemia factor	ref|XP_973705.1| PREDICTED: similar to Myeloid leukemia factor	FBgn0034051	all_DEG	n/a	cn10241	EWGM_SinvR_isotig02674	SINVlc3_025271	UP	down	down	down	UP	UP	UP
Myelodysplasia/myeloid leukemia factor	ref|XP_973705.1| PREDICTED: similar to Myeloid leukemia factor	FBgn0034051	all_DEG	n/a	cn10241	EWGM_SinvR_isotig02677	SINVlc3_025271	UP	down	down
sloppy paired 2	ref|NP_005240.3| forkhead box G1B [Homo sapiens]	FBgn0004567	all_DEG	n/a	cn49838	EWGM_SinvM_contig64134	SINVlc3_036918	UP	down	down

## Sheet: Table S5
Gene name	BLAST hits	Gene symbols	FlyBase ID	GO category	GO term	Reference
alpha-coatomer protein	ref|XP_623198.1| PREDICTED: similar to ENSANGP00000002872 [Apis mellifera]	αCOP, alphaCop, αCOP, α-COP	FBgn0025725	bio-process (based on exp)	regulation of lipid storage	Beller, M., Sztalryd, C., Southall, N., Bell, M., Jäckle, H., Auld, D.S., Oliver, B. (2008). COPI Complex Is a Regulator of Lipid Homeostasis. PLoS Biol. 6(11): e292.
				bio-process (based on exp)	phagocytosis	Stroschein-Stevenson, S.L., Foley, E., O'Farrell, P.H., Johnson, A.D. (2006). Identification of Drosophila gene products required for phagocytosis of Candida albicans. PLoS Biol. 4(1): e4.
Beadex	gb|ABD36315.1| beadex/dLMO protein [Bombyx mori]	Bx, dLMO, hdp, CG6500, dttg, LMO, fliH	FBgn0000242	bio-process (based on exp)	response to cocaine; locomotor rhythm	Tsai, L.T., Bainton, R.J., Blau, J., Heberlein, U. (2004). Lmo Mutants Reveal a Novel Role for Circadian Pacemaker Neurons in Cocaine-Induced Behaviors. PLoS Biol. 2(12): e408.
				bio-process (based on exp)	reproductive process	Kairamkonda, S., Nongthomba, U. (2014). Beadex Function in the Motor Neurons Is Essential for Female Reproduction in Drosophila melanogaster. PLoS ONE 9(11): e113003.
				bio-process (based on exp)	inter-male aggressive behavior	Edwards, A.C., Zwarts, L., Yamamoto, A., Callaerts, P., Mackay, T.F. (2009). Mutations in many genes affect aggressive behavior in Drosophila melanogaster. BMC Biol. 7(): 29.
ebony	emb|CAI26307.1| ss-alanyl conjugating enzyme [Periplaneta americana]	e	FBgn0000527	bio-process (based on exp)	dopamine metabolic process	Richardt, A., Kemme, T., Wagner, S., Schwarzer, D., Marahiel, M.A., Hovemann, B.T. (2003). Ebony, a novel nonribosomal peptide synthetase for β-alanine conjugation with biogenic amines in Drosophila. J. Biol. Chem.278(42): 41160--41166.
				bio-process (based on exp)	negative regulation of melanin biosynthetic process	Wittkopp, P.J., True, J.R., Carroll, S.B. (2002). Reciprocal functions of the Drosophila yellow and ebony proteins in the development and evolution of pigment patterns. Development 129(8): 1849--1858.
Glutamate dehydrogenase	ref|XP_392776.2| PREDICTED: similar to glutamate dehydrogenase, short peptide [Apis	Gdh, GLUD	FBgn0001098	bio-process (based on exp)	glutamate metabolic process	Caggese, C., de Pinto, V., Ferrandino, A. (1982). Purification and genetic control of NAD-dependent glutamate dehydrogenase from Drosophila melanogaster. Biochem. Genet. 20(5/6): 449--460.
Inositol-3-phosphate synthase	ref|XP_623542.1| PREDICTED: similar to MGC52653 protein [Apis mellifera]	Inos	FBgn0025885	google scholar	circadian rhythm	Fu C, Whitfield CW (2012) Genes Associated with Honey Bee Behavioral Maturation Affect Clock-Dependent and -Independent Aspects of Daily Rhythmic Activity in Fruit Flies. PLoS ONE 7(5): e29157. doi:10.1371/journal.pone.0029157
Nucleosome remodeling factor - 38kD	ref|XP_393267.2| PREDICTED: similar to ENSANGP00000027279 [Apis mellifera]	NURF, Nurf38, dNURF, p38, l(2)k16102, Nurf 38	FBgn0016687	bio-process (based on exp)	ecdysone receptor-mediated signaling pathway	Badenhorst, P., Xiao, H., Cherbas, L., Kwon, S.Y., Voas, M., Rebay, I., Cherbas, P., Wu, C. (2005). The Drosophila nucleosome remodeling factor NURF is required for Ecdysteroid signaling and metamorphosis. Genes Dev. 19(21): 2540--2545.
quick-to-court	ref|XP_396101.2| PREDICTED: similar to ENSANGP00000013257, partial [Apis mellifera]	qtc	FBgn0028572	bio-process (based on exp)	mating behavior, sex discrimination	Houot, B., Fraichard, S., Greenspan, R.J., Ferveur, J.F. (2012). Genes Involved in Sex Pheromone Discrimination in Drosophila melanogaster and Their Background-Dependent Effect. PLoS ONE 7(1): e30799.
				bio-process (based on exp)	male courtship behavior	Gaines, P., Tompkins, L., Woodard, C.T., Carlson, J.R. (2000). quick-to-court, a Drosophila mutant with elevated levels of sexual behavior, is defective in a predicted coiled-coil protein. Genetics 154(4): 1627--1637.
rasputin	ref|XP_623996.1| PREDICTED: hypothetical protein XP_623993, partial [Apis mellifera]	rin, Nts, rasp		bio-process (based on exp)	ovarian follicular epithelium; positive regulation of gene expression	Costa, A., Pazman, C., Sinsimer, K.S., Wong, L.C., McLeod, I., Yates, J., Haynes, S., Schedl, P. (2013). Rasputin functions as a positive regulator of orb in Drosophila oogenesis. PLoS ONE 8(9): e72864.
				bio-process (based on exp)	compound eye photoreceptor fate commitment; Ras protein signal transduction	Pazman, C., Mayes, C.A., Fanto, M., Haynes, S.R., Mlodzik, M. (2000). Rasputin, the Drosophila homologue of the RasGAP SH3 binding protein, functions in ras- and -mediated signaling. Development 127(8): 1715--1725.
Hemolectin	gb|AAC32024.1| vitellogenin [Pimpla nipponica]	Hml, CT21553	FBgn0029167	blastx	vitellogenin-like (many social insects)
				bio-process (based on exp)	hemolymph coagulation,	Scherfer, C., Karlsson, C., Loseva, O., Bidla, G., Goto, A., Havemann, J., Dushay, M.S., Theopold, U. (2004). Isolation and characterization of hemolymph clotting factors in Drosophila melanogaster by a pullout method. Curr. Biol. 14(7): 625--629.
				bio-process (based on exp)	wound healing; melanization defense response	Goto, A., Kadowaki, T., Kitagawa, Y. (2003). Drosophila hemolectin gene is expressed in embryonic and larval hemocytes and its knock down causes bleeding defects. Dev. Biol. 264(2): 582--591.
vitellogenin	gb|AAP47155.1| vitellogenin [Solenopsis invicta]	Khc-73, DmKIN73, Kin73	FBgn0019968	BLAST	Vespula vulgaris vitellogenin mRNA, complete cds
				bio-process (based on exp)	regulation of synapse structure and activity	Tsurudome, K., Tsang, K., Liao, E.H., Ball, R., Penney, J., Yang, J.S., Elazzouzi, F., He, T., Chishti, A., Lnenicka, G., Lai, E.C., Haghighi, A.P. (2010). The Drosophila miR-310 Cluster Negatively Regulates Synaptic Strength at the Neuromuscular Junction. Neuron 68(5): 879--893.
desat1	gb|AAN31393.1| fatty acyl-CoA desaturase [Musca domestica]	desat1, Fad, Dmel_CG5887	FBgn0086687	bio-process (based on exp)	regulation of lipid metabolic process; regulation of autophagy	Köhler, K., Brunner, E., Guan, X.L., Boucke, K., Greber, U.F., Mohanty, S., Barth, J.M., Wenk, M.R., Hafen, E. (2009). A combined proteomic and genetic analysis identifies a role for the lipid desaturase Desat1 in starvation-induced autophagy in Drosophila. Autophagy 5(7): 980--990.
				bio-process (based on exp)	pheromone biosynthetic process; cuticle hydrocarbon biosynthetic process	Marcillac, F., Grosjean, Y., Ferveur, J.F. (2005). A single mutation alters production and discrimination of Drosophila sex pheromones. Proc. Biol. Sci. 272(1560): 303--309.
				bio-process (based on exp)	mating behavior, sex discrimination	Richardt, A., Kemme, T., Wagner, S., Schwarzer, D., Marahiel, M.A., Hovemann, B.T. (2003). Ebony, a novel nonribosomal peptide synthetase for β-alanine conjugation with biogenic amines in Drosophila. J. Biol. Chem.278(42): 41160--41166.
Lipophorin receptor 1	dbj|BAE00010.1| Lipophorin receptor [Leucophaea maderae]	Dmel_CG31094, LpR1, CG4861	FBgn0066101	bio-process (based on exp)	receptor-mediated endocytosis	Soukup, S.F., Culi, J., Gubb, D. (2009). Uptake of the necrotic serpin in Drosophila melanogaster via the lipophorin receptor-1. PLoS Genet. 5(6): e1000532.

## Sheet: Table S6
	Gene names	Primer names	Primer Sequence	Targeted P. dominula genomic region	Amplicon length
candidate genes	alpha-coatomer protein	alphaCop_Pdom_FWD	GGGACCAAGTTCAAGCAATC	TAAAAGTTTTCGAACTTGCTGTGCCAATTCAGGCTTGGGACCAAGTTCAAGCAATCTTCTGGCGAAAGAACCAGCAGTTTTGTAATTCTTTAACTTGAAAAATATATTAGCAGCTATTCTTAAAGTTAAAATTTGATGAATTGGTTGCAAATTACAATGAGTAAAATACGCAGCCATTTCACAAATTCGTTTTTGTTCGGCTAATGTATTTTTCGGCAGATTTTTCCTTTCCGTTTCCATTTTTAAACCTAAAATATATTCTCGACATATTTGAATTAATTGTTGAGCTTCCGCGATATCTTGTTTAGTATCAACAACTAATAATGGAATGCTAAGTAATATT	149
		alphaCop_Pdom_REV	TTTGTGAAATGGCTGCGTATT
	beadex	beadex_Pdom_FWD	CGTTCTTGCTCTCATGACCA	TCGTTCTTGCTCTCATGACCATTTCGAAAGCCGGTATGACTTTGTTACATGCCGCACAGTAACCGGTGTTCCCAAAAAGCCT	75
		beadex_Pdom_REV	TTTGGGAACACCGGTTACTG
	inositol-3-phosphate synthase	inos_Pdom_FWD	CGAAATTGTTGAGGTGCTGATAA	CTCTTTCGAACGAAATTGTTGAGGTGCTGATAAATTGTAACCATCGTTGTTTCCAAGATGATTGTAACTGACGATCGATACTGGTTTTATACCTGCTGACACTAAGAAATCAACGAGAACGGATTTCAATTTTGTTTGGCCCGATTTAAAATCATCACCGCCGATAAACGTTCCTTGTCTTTCGGCCAATTCAATTGCACCCGGTACAAATGTAT	113
		inos_Pdom_REV	TCCGTTCTCGTTGATTTCTTAGT
	juvenile hormoneacid O-methyltransferase	Jhamt_Pdom_FWD	TCGACAAGGAATTAAGGGAGATG	TGGAGAAAGTCAATGAATACTTGAATGCAAGCAAATTTCAATACCGCGATACTTTAGAAATCGTAGAGGAATTCGACAAGGAATTAAGGGAGATGCATGGACGATGCATCGACATTGGTTGCGGTCCTGGACTCGTTACCACCGAACTGATTTTACCAAGATTGCCACGGGAATCCTTGATAACCG	99
		Jhamt_Pdom_REV	CCCGTGGCAATCTTGGTAA
	juvenile hormone esterase	Jhe_Pdom_FWD	CACTTAGACCAGCCAATGTTATTT	CTTGGAAAAGACCAGAACTTAAACGAGATAAATAATGATAATGTACACTAGCACCACCAGCACTTAGACCAGCCAATGTTATTTTATTAGGATTACCCCCAAACCATTCAATATTTTCAGAAACCCATCTCAGTGCCATACTTTGATCTTTGAGTCCCATATTACCTGGTAAAACATCATCCTCTGTGCTTAGAAAAC	109
		Jhe_Pdom_REV	CCAGGTAATATGGGACTCAAAGA
	octopamine receptor beta-2	Octbeta2R_Pdom_FWD	GTCATTGGCACTGGCAGATA	TGAAAGGTTGCGTATTAGGTTGGATAATAGTGATGGCCGTGTTCGGTAATTTATTGGTAATGGTGTCGGTAATGCGTCATAGAAAATTACGTATTATAACGAATTATTTCGTAGTGTCATTGGCACTGGCAGATATGCTCGTGGCAATGTTTGCAATGACATTTAACGCTAGCGTACAAATCAAAGGTAAATGGCTCTTCGGTTATTTTATGTGCGACGTATGGAACTCTTTGGACGTGTATTTCAGTACGAGTTCGATTTTACACTTGATGTGCATATCCGTCGATCGTTATTACGCGATAGTTAAGCCACTGAAGTATCCCATCAAGATGACTAAGAGAGTGGTCGCGTGTATGTTGCTCGCTTGTTGGATATCACCGGCTATCATTTCATTCGTAC…	113
		Octbeta2R_Pdom_REV	AGTTCCATACGTCGCACATAAA
	rasputin	rasputin_Pdom_FWD	CAGCGATGCCCATCAATTATTC	GACGTGGTGGAACAAGACCATGTCAATACAGCGATGCCCATCAATTATTCCTTGGAAATTTGCCACATAACGCATCAGAACACGACTTACGTCAATTGTTTGAACGATATGGTAAAGTTGCAGACTTACGAGTACACAGCAAATCCAGTGACAGGTGCAAAGGTCCTTTGGGTAGCAATAATAATACTAAAGTACCCAATTACGGATTTATCACTTTTGAAGATCAATTGGTTGTAACGAAAGTATTAAACTCATTG	114
		rasputin_Pdom_REV	TTGCTGTGTACTCGTAAGTCTG
	vitellogenin	vg_Pdom_FWD	ATGGGTAATGACGAAGTTGTACT	AGTCGTGTACCATTGAAAATGATGAAGCAACAACTTTTGATGGTAAAGTCTATCCCTTGCGCCTTGGTAAATGTCCACACGTTTTATTAACCACCTACCCAAAACATAATCCAAACAAGTATAATGAATTATGGTATGTTCCTGAACATATGAAATTAAGCATTGTTGCCCAAGAAATGGAAAATAACAAAAAAGAAGTTAGAATTCAAATGGGTAATGACGAAGTTGTACTTCGACCAACTGGTATGGAACATGAAGTTATGGTTAACGGACAAAAAGTGAAATGCTCGCAGAAACAAAGCTACCAACAAGTCAAGAACGATGAAGTTGTCTATGAAATATATAAACTTCCTGGGCCTGCCGTCAAATTGTCATCAACAGAATATGATCTTGATCTGG…	106
		vg_Pdom_REV	TGACTTGTTGGTAGCTTTGTTTC
	vitellogenin receptor	VgR_Pdom_FWD	GGATTGGGTGCACACGTA	AACGATGTATGTAGTGTTTCATTTTAACAACACATACCGTATACTTCAATTACAAATGAATGGATTGGGTGCACACGTAACATTAGTGGATGAAGGATTAGCTGGTAAAAAAATTTCTTTGTGTTATGATAATACAACGAATAAATTGTTTTGGGCTGATCAAGGTTATGGTAAAATTGAGAGTATTTCTAAAGGAG	110
		VgR_Pdom_REV	CCATAACCTTGATCAGCCCAA
control genes	elongation factor 1-alpha	Ef1α_Pdom_FWD	ATCGAGCGTAAGGAAGGTAAAG	from Geffre et al. 2017 Proc B
		Ef1α_Pdom_REV	TTGAAGTGGGAGACGAAGTG
	actin	Actin_Pdom_FWD	GTCGTACCACCGGTATTGTATTG	from Geffre et al. 2017 Proc B
		Actin_Pdom_REV	GCCAAATCGAGACGAAGGATAG

## Sheet: Table S7
wasp ID	position*	egg development **	ovary size***	fat bodies**	gaster length	gaster width	gaster total	notes	nest ID	nest name	nest origin	pupae removed	pupal stages	signs of emergence
A1	out of nest	rank 1	small	rank 1	7.7	3.16	24.332		A	black eng 2	Ames IA	3	n/a	3 adults on nest when sampled: 2 emerged in the lab; males emerged in the lab!!!
A2	on nest	rank 3	large	rank 1	11.05	3.74	41.327
A3	on nest	rank 2	intermediate	rank 1	8.01	3.77	30.1977
A4	on nest	rank 1	intermediate	rank 2	6.33	3.15	19.9395
A5	on nest	rank 3	large	rank 2	9.59	3.59	34.4281
B1	on nest	rank 3	large	rank 1	8.06	2.91	23.4546		B	battles bbq 5	Ames IA	0	n/a	3 adults on nest at collection; pupae removed in lab
B2	on nest	rank 1	intermediate	rank 1	6.87	3.04	20.8848
B3	on nest	rank 1	intermediate	rank 1	6.7	3.27	21.909
C1	on nest	rank 3	large	rank 2	8.5	3.77	32.045		C	poultry 2	St Paul MN	7	n/a	2 empty cells centrally with no eggs in them
C2	on nest	rank 2	small	rank 1	5.75	2.96	17.02
C3	on nest	rank 1	small	rank 1	6.67	2.89	19.2763
C4	on nest	rank 2	small	rank 1	6.71	2.77	18.5867
D1	out of nest	rank 2	small	rank 3	7.14	2.9	20.706		D	poultry 1	St Paul MN	0	n/a	3 empty cells centrally with no eggs in them
D2	out of nest	rank 2	small	rank 1	7.42	3.02	22.4084
D3	out of nest	rank 3	small	rank 3	5.83	2.79	16.2657
E1	on nest	rank 3	large	rank 1	8.79	3.78	33.2262		E	regis 5	Minneapolis MN	12	n/a	1 empty cell centrally with no egg in it
E2	out of nest	rank 1	small	rank 3	7.65	3.58	27.387
E3	out of nest	rank 2	small	rank 1	6.65	3.4	22.61
E4	out of nest	rank 2	small	rank 1	6.48	3.51	22.7448
F1	on nest	rank 3	large	rank 2	7.8	3.91	30.498		F	crop res 2	St Paul MN	5	pre-pupae
F2	out of nest	rank 3	large	rank 3	10.02	3.83	38.3766
G1	on nest	rank 3	large	rank 1	8.03	3.39	27.2217		G	barn	St Paul MN	16	pre-pupae	1 adult wasp died at collection; discarded!
G2	on nest	rank 3	large	rank 1	8.18	3.59	29.3662
G3	out of nest	rank 3	large	rank 3	7.55	3.18	24.009
H1	on nest	rank 3	large	rank 1	7.26	3.55	25.773		H	crop res 1	St Paul MN	7	2 stage 3	2 empty cells with no eggs in them
H2	out of nest	rank 1	small	rank 1	6.68	2.84	18.9712
I1	on nest	rank 3	large	rank 1	10.2	3.82	38.964		I	cereal 1	St Paul MN	11	pre-pupae
I2	on nest	rank 3	large	rank 2	8.62	3.07	26.4634
I3	on nest	rank 3	intermediate	rank 1	6.8	2.92	19.856	few eggs
L1	on nest	rank 3	large	rank 1	6.47	3.11	20.1217		L	regis 3	Minneapolis MN	10	1 stage 4	4 empty cells centrally with no eggs in them; males on nest!!!
L2	on nest	rank 3	large	rank 2	8.88	3.87	34.3656
L3	out of nest	rank 3	small	rank 1	6.91	2.88	19.9008
L4	out of nest	rank 1	small	rank 2	7.3	3.61	26.353
*location at the time of freezing
**based on Beani et al. 2011 ranking; for egg development: 1) no eggs; 2) tiny eggs; 3) large mature eggs
***based on length and width of ovaries

## Sheet: Table S8
Nest	wasp ID	location	eggs	ovary size	fat bodies	gaster length	gaster width	gaster total	total score
A	A5	2	3	3	2	2	2	2	16
	A3	2	2	2	1	1	2	2	12
B	B1	2	3	3	1	2	1	1	13
	B2	2	1	2	1	1	1	1	9
E	E1	2	3	3	1	2	2	2	15
	E3	1	2	1	1	1	1	1	8
F	F1	2	3	3	2	1	2	2	15
	F2	1	3	3	3	2	2	2	16
G	G2	2	3	3	1	2	2	2	15
	G3	1	3	3	3	1	1	1	13
I	I2	2	3	3	2	2	1	1	14
	I3	2	3	2	1	1	1	1	11
L	L2	2	3	3	2	2	2	2	16
	L3	1	3	1	1	1	1	1	9
Unshaded cells correspond to wasps that were assigned to the dominant rank, while shaded wasps were labelled as subordinate.
Assignement of individual scores:
	on nest	foraging
LOCATION	2	1
	mature	immature	absent
EGGS	3	2	1
	large	intermediate	small
OVARIES	3	2	1
	large	intermediate	poor
FAT BODIES	3	2	1
	large	small
G LENGTH	2	1
	large	small
G WIDTH	2	1
	large	small
G TOTAL	2	1
Notes:
Score range: max possible = 17; min possible = 7
Gaster measures: large = above average; small = below average for the whole set of wasps

## Sheet: Table S9
		Normalized gene expression
Sample	Wasp Rank	vg	vgr	jhamt	jhe	alphacop	octobeta	rasputin	inos	beadex
a3	subordinate	4.83197	17.4376	0.2363	76.6425	0.02782	33.8599	4.27135	8.81719	0.41324
a5	dominant	4.07726	17.9982	1.77579	84.6505	0.02985	41.7861	4.47733	11.1171	0.47537
b1	dominant	39.2108	22.6695	1.43328	81.3921	0.02615	43.5649	4.68109	9.27726	0.50795
b2	subordinate	8.67027	22.5967	1.72419	78.2915	0.03175	39.7111	4.52523	7.66202	0.49432
e1	dominant	14.9816	15.321	1.01674	66.1314	0.02418	34.1998	3.7409	10.8384	0.46282
e3	subordinate	8.68466	18.5719	2.16436	62.4788	0.02925	43.0155	4.88076	9.91645	0.40733
f1	dominant	18.9283	20.66	1.89049	75.8694	0.0317	43.9443	4.63524	11.1562	0.4752
f2	subordinate	17.8977	20.8268	0.21826	97.0563	0.02774	37.854	4.51446	9.10395	0.54528
g2	dominant	11.2608	20.2647	0.19174	73.3786	0.02981	35.5459	4.42471	6.87382	0.58744
g3	subordinate	7.32896	18.4698	1.27226	65.7878	0.0285	36.5862	4.30557	8.08372	0.5575
i2	dominant	12.7933	13.8863	2.9098	61.4329	0.02357	36.8013	3.66616	5.42165	0.34764
i3	subordinate	6.63493	17.4068	1.04675	73.0931	0.03138	40.7096	4.57752	7.53464	0.48481
l2	dominant	18.5531	19.6395	2.04288	60.5087	0.0286	38.4947	4.18925	6.91926	0.52921
l3	subordinate	3.65769	17.9537	2.00241	58.9249	0.0216	39.9498	4.89449	5.44918	0.47746
m1	monogyne	21.0213	19.8513	0.24577	69.3715	0.03426	41.1508	4.94862	10.2702	0.55466
m2	worker	6.33849	23.4251	0.21862	82.7782	0.02899	52.6758	5.56676	9.00159	0.57454
n1	monogyne	29.0657	19.4382	2.99466	62.6512	0.02849	38.8587	4.36166	5.62843	0.51752
n2	worker	8.80382	19.7029	0.2663	74.5279	0.02608	41.2109	4.99322	6.97117	0.5557
o1	monogyne	24.4951	18.3386	3.60872	60.5672	0.02449	39.1336	4.07284	6.51296	0.44651
o3	worker	4.58086	22.4358	2.34104	66.4332	0.02984	50.1285	5.38301	6.56401	0.53943
p1	monogyne	16.7091	15.6647	0.28899	61.4061	0.03178	34.4367	3.9392	7.33511	0.38
p2	worker	3.07068	13.9536	0.371	56.0098	0.02994	38.0142	4.31497	9.41992	0.4288
q1	monogyne	21.1062	20.0308	0.18663	83.174	0.02987	38.2107	4.00438	8.8754	0.55752
q2	worker	3.46482	19.9546	1.98888	71.0804	0.0284	41.4644	5.21385	9.62872	0.64164
r1	monogyne	22.0077	21.1602	2.21295	83.4078	0.0308	42.1179	4.94802	9.0646	0.55756
r3	worker	2.71364	25.0148	0.20003	72.4866	0.03391	45.9699	5.25734	7.83579	0.51299
s1	monogyne	25.8592	24.1819	4.2304	103.608	0.03573	51.8856	6.07484	10.7551	0.66677
s2	worker	4.38886	18.2608	0.87041	65.5752	0.02171	38.6061	4.62028	6.37226	0.51768

## Sheet: Table S10
wasp	rank	vg	vgr	jhamt	jhe	alphacop	octobeta	rasputin	inos	beadex	location	eggs	ovaries	fat	glength	gwidth	gtotal
a3	subordinate	4.83197	17.4376	0.2363	76.6425	0.02782	33.8599	4.27135	8.81719	0.41324	nest	2	intermediate	1	8.01	3.77	30.1977
a5	dominant	4.07726	17.9982	1.77579	84.6505	0.02985	41.7861	4.47733	11.1171	0.47537	nest	3	large	2	9.59	3.59	34.4281
b1	dominant	39.2108	22.6695	1.43328	81.3921	0.02615	43.5649	4.68109	9.27726	0.50795	nest	3	large	1	8.06	2.91	23.4546
b2	subordinate	8.67027	22.5967	1.72419	78.2915	0.03175	39.7111	4.52523	7.66202	0.49432	nest	1	intermediate	1	6.87	3.04	20.8848
e1	dominant	14.9816	15.321	1.01674	66.1314	0.02418	34.1998	3.7409	10.8384	0.46282	nest	3	large	1	8.79	3.78	33.2262
e3	subordinate	8.68466	18.5719	2.16436	62.4788	0.02925	43.0155	4.88076	9.91645	0.40733	foraging	2	small	1	6.65	3.4	22.61
f1	dominant	18.9283	20.66	1.89049	75.8694	0.0317	43.9443	4.63524	11.1562	0.4752	nest	3	large	2	7.8	3.91	30.498
f2	subordinate	17.8977	20.8268	0.21826	97.0563	0.02774	37.854	4.51446	9.10395	0.54528	foraging	3	large	3	10.02	3.83	38.3766
g2	dominant	11.2608	20.2647	0.19174	73.3786	0.02981	35.5459	4.42471	6.87382	0.58744	nest	3	large	1	8.18	3.59	29.3662
g3	subordinate	7.32896	18.4698	1.27226	65.7878	0.0285	36.5862	4.30557	8.08372	0.5575	foraging	3	large	3	7.55	3.18	24.009
i2	dominant	12.7933	13.8863	2.9098	61.4329	0.02357	36.8013	3.66616	5.42165	0.34764	nest	3	large	2	8.62	3.07	26.4634
i3	subordinate	6.63493	17.4068	1.04675	73.0931	0.03138	40.7096	4.57752	7.53464	0.48481	nest	3	intermediate	1	6.8	2.92	19.856
l2	dominant	18.5531	19.6395	2.04288	60.5087	0.0286	38.4947	4.18925	6.91926	0.52921	nest	3	large	2	8.88	3.87	34.3656
l3	subordinate	3.65769	17.9537	2.00241	58.9249	0.0216	39.9498	4.89449	5.44918	0.47746	foraging	3	small	1	6.91	2.88	19.9008

[truncated: 3 more sheets: Table S11, Table S12, Table S13]
